# Supplementary material for: Global changes in gene expression associated with phenotypic switching of wild yeast
Source: BMC Genomics. 2014 Feb 17;15:136. doi: 10.1186/1471-2164-15-136 (PMC3930820; doi:10.1186/1471-2164-15-136)
Supplement: Additional file 1: Table S1 — List of genes differentially expressed comparing transcriptomes of cells from 4- and 7- day-old BR-F, BR-RF and BR-S colonies. Differentially expressed genes were selected on the basis of combined criteria of fold-change (0.585 on log2 scale) and p-value (<0.05). Gene sets obtained from comparison of each phenotype couple (BR-F x BR-S, BR-F x BR-RF and BR-S x BR-RF) for both 4- and 7-day-old colonies are on a separate xls list. [file 1471-2164-15-136-S1.xls]

## Sheet: BR-FxBR-SupregulatedBR-Sday4
Table S1. List of genes differentially expressed comparing transcriptomes of cells from 4- and 7-day-old BR-F, BR-RF and BR-S colonies.
GENES UPREGULATED IN 4 DAY-OLD BR-S COLONIES COMPARED TO BR-F COLONIES
ORF	Gene Name	average log2 fold change BR-F/BR-S	RATIO (BR-F/BR-S)
YGR290W		-2.52246	0.174046
YHR139C	SPS100	-2.35226	0.195839
YPL272C		-2.30902	0.201797
YGR289C	MAL11	-2.26155	0.208548
YLR056W	ERG3	-2.05978	0.239852
YMR169C	ALD3	-1.86575	0.27438
YGR142W	BTN2	-1.75127	0.29704
YNL006W	LST8	-1.71667	0.30425
YDL218W		-1.71316	0.304991
YFL052W		-1.64679	0.319351
YDL136W	RPL35B	-1.62483	0.324248
YCR021C	HSP30	-1.57558	0.335508
YPL223C	GRE1	-1.57548	0.33553
YPR010C	RPA135	-1.53458	0.345179
YOR032C	HMS1	-1.50891	0.351377
YBR101C	FES1	-1.49353	0.355144
YNL077W	APJ1	-1.48289	0.357771
YGR211W	ZPR1	-1.4799	0.358514
YPR149W	NCE102	-1.45902	0.363741
YFL016C	MDJ1	-1.41425	0.375205
YBR054W	YRO2	-1.37165	0.386448
YDR033W	MRH1	-1.35737	0.390292
YAL027W	SAW1	-1.29752	0.406824
YLR286C	CTS1	-1.29374	0.407893
YPL106C	SSE1	-1.28547	0.410237
YNL144C		-1.2739	0.413541
YHL036W	MUP3	-1.2605	0.4174
YML118W	NGL3	-1.22246	0.428551
YDR258C	HSP78	-1.21943	0.429453
YML123C	PHO84	-1.20916	0.432521
YGR154C	GTO1	-1.20487	0.43381
YDL024C	DIA3	-1.20407	0.434049
YNR072W	HXT17	-1.18611	0.439487
YGR088W	CTT1	-1.17983	0.441404
YGL028C	SCW11	-1.16121	0.447138
YMR015C	ERG5	-1.15823	0.448061
YHR097C		-1.13868	0.454174
YNL066W	SUN4	-1.11767	0.460838
YHR140W		-1.11349	0.462173
YHR007C	ERG11	-1.10506	0.464884
YPL081W	RPS9A	-1.09201	0.469106
YER103W	SSA4	-1.08646	0.470915
YMR040W	YET2	-1.08529	0.471299
YDL223C	HBT1	-1.08228	0.472281
YLR217W		-1.07575	0.474423
YGR180C	RNR4	-1.07264	0.475449
YHR053C	CUP1-1	-1.0495	0.483136
YOL052C-A	DDR2	-1.0491	0.48327
YGL184C	STR3	-1.04509	0.484615
YBR116C		-1.03741	0.487201
YOR182C	RPS30B	-1.03385	0.488405
YGR236C	SPG1	-1.01439	0.495037
YOR230W	WTM1	-1.01192	0.495885
YDL234C	GYP7	-1.00969	0.496652
YGL096W	TOS8	-1.00188	0.499348
YHR054C		-1.00125	0.499566
YHR055C	CUP1-2	-1.00063	0.499783
YLR164W		-0.993359	0.502307
YIL045W	PIG2	-0.988499	0.504002
YPL240C	HSP82	-0.986051	0.504858
YGL215W	CLG1	-0.980909	0.50666
YDL179W	PCL9	-0.978421	0.507535
YCR025C		-0.970351	0.510382
YPR154W	PIN3	-0.962367	0.513214
YFL054C		-0.958519	0.514585
YMR114C		-0.950391	0.517492
YLR216C	CPR6	-0.948595	0.518137
YGR282C	BGL2	-0.945301	0.519321
YBL042C	FUI1	-0.943305	0.52004
YGR153W		-0.939211	0.521518
YJL026W	RNR2	-0.937688	0.522069
YER061C	CEM1	-0.936355	0.522552
YMR291W		-0.926284	0.526212
YGL063W	PUS2	-0.925222	0.526599
YIL056W	VHR1	-0.896776	0.537086
YNL160W	YGP1	-0.88868	0.540108
YAL049C		-0.875117	0.54521
YNL064C	YDJ1	-0.861622	0.550334
YJR046W	TAH11	-0.85462	0.553011
YER115C	SPR6	-0.854312	0.553129
YEL069C	HXT13	-0.852719	0.55374
YMR118C		-0.851228	0.554313
YML005W	TRM12	-0.846796	0.556018
YER035W	EDC2	-0.843895	0.557137
YHR096C	HXT5	-0.840089	0.558609
YHR082C	KSP1	-0.838765	0.559122
YBR287W		-0.837592	0.559577
YOR107W	RGS2	-0.822886	0.56531
YJL142C	IRC9	-0.816408	0.567854
YFL056C	AAD6	-0.815234	0.568316
YKL026C	GPX1	-0.815094	0.568371
YBR117C	TKL2	-0.807315	0.571444
YBR072W	HSP26	-0.802632	0.573302
YIL162W	SUC2	-0.799997	0.57435
YBR076W	ECM8	-0.797365	0.575399
YPL230W	USV1	-0.78909	0.578709
YLL028W	TPO1	-0.7875	0.579347
YOR186W		-0.780919	0.581996
YKL109W	HAP4	-0.780172	0.582297
YGR271W	SLH1	-0.777829	0.583244
YDR277C	MTH1	-0.776873	0.58363
YMR255W	GFD1	-0.776756	0.583678
YAR068W		-0.772594	0.585364
YGR043C	NQM1	-0.764034	0.588848
YDR252W	BTT1	-0.759055	0.590883
YIL057C		-0.75323	0.593274
YOR027W	STI1	-0.75315	0.593307
YGL045W	RIM8	-0.750587	0.594362
YGR230W	BNS1	-0.748535	0.595208
YKL163W	PIR3	-0.744765	0.596765
YKL156W	RPS27A	-0.743547	0.597269
YPR043W	RPL43A	-0.743282	0.597379
YBR296C	PHO89	-0.742639	0.597645
YNL115C		-0.740767	0.598421
YDL048C	STP4	-0.73623	0.600306
YJR096W		-0.735267	0.600707
YER124C	DSE1	-0.734274	0.601121
YDR424C	DYN2	-0.734245	0.601133
YLR079W	SIC1	-0.729229	0.603226
YOR267C	HRK1	-0.724114	0.605369
YDL079C	MRK1	-0.721171	0.606605
YDR500C	RPL37B	-0.715348	0.609058
YMR108W	ILV2	-0.714581	0.609382
YIL158W		-0.712271	0.610358
YER020W	GPA2	-0.710878	0.610948
YMR110C	HFD1	-0.710516	0.611102
YJL141C	YAK1	-0.709732	0.611434
YOR058C	ASE1	-0.707007	0.61259
YPL089C	RLM1	-0.705718	0.613137
YNL303W		-0.705545	0.613211
YMR316W	DIA1	-0.70516	0.613374
YDR533C	HSP31	-0.705013	0.613437
YMR176W	ECM5	-0.704581	0.613621
YOR101W	RAS1	-0.703546	0.614061
YBR053C		-0.700482	0.615367
YNL058C		-0.698495	0.616215
YMR113W	FOL3	-0.698222	0.616331
YBL049W	MOH1	-0.697309	0.616721
YHR143W	DSE2	-0.695124	0.617656
YMR072W	ABF2	-0.69507	0.617679
YGR102C		-0.694479	0.617933
YNL255C	GIS2	-0.693536	0.618336
YGR175C	ERG1	-0.692981	0.618575
YDR019C	GCV1	-0.692663	0.618711
YHL003C	LAG1	-0.692122	0.618943
YIL055C		-0.692063	0.618968
YNL008C	ASI3	-0.691178	0.619348
YLR064W		-0.686541	0.621342
YDL233W		-0.680559	0.623923
YKL125W	RRN3	-0.679582	0.624346
YMR253C		-0.676566	0.625653
YMR188C	MRPS17	-0.675971	0.625911
YOR220W		-0.668526	0.629149
YMR290W-A		-0.665467	0.630485
YML034W	SRC1	-0.663261	0.631449
YOR031W	CRS5	-0.659248	0.633208
YGL021W	ALK1	-0.658939	0.633344
YCR107W	AAD3	-0.658394	0.633583
YDR438W	THI74	-0.658232	0.633654
YOL046C		-0.656758	0.634302
YBR025C	OLA1	-0.651884	0.636449
YLR113W	HOG1	-0.650721	0.636962
YPL052W	OAZ1	-0.650127	0.637224
YNR034W	SOL1	-0.648413	0.637982
YBR037C	SCO1	-0.647238	0.638502
YLL020C		-0.645727	0.639171
YNL270C	ALP1	-0.645544	0.639252
YNL111C	CYB5	-0.644154	0.639868
YLR254C	NDL1	-0.643863	0.639997
YHR146W	CRP1	-0.643844	0.640005
YOL127W	RPL25	-0.643793	0.640028
YGL145W	TIP20	-0.641727	0.640945
YOL137W	BSC6	-0.64067	0.641415
YKR094C	RPL40B	-0.633815	0.64447
YHR087W	RTC3	-0.631891	0.64533
YAL003W	EFB1	-0.628392	0.646897
YDR450W	RPS18A	-0.626019	0.647962
YML128C	MSC1	-0.625953	0.647992
YMR202W	ERG2	-0.62479	0.648514
YHR195W	NVJ1	-0.623796	0.648961
YER116C	SLX8	-0.622755	0.64943
YBR036C	CSG2	-0.622382	0.649597
YKL032C	IXR1	-0.621373	0.650052
YPR106W	ISR1	-0.617461	0.651817
YMR107W	SPG4	-0.61724	0.651917
YBL075C	SSA3	-0.616729	0.652148
YOR306C	MCH5	-0.616602	0.652205
YBR162C	TOS1	-0.615513	0.652698
YOL147C	PEX11	-0.614537	0.653139
YML022W	APT1	-0.614305	0.653244
YNL002C	RLP7	-0.613912	0.653422
YPL158C		-0.613664	0.653535
YOL016C	CMK2	-0.613308	0.653696
YNL112W	DBP2	-0.609712	0.655328
YOR342C		-0.6084	0.655924
YOR047C	STD1	-0.607736	0.656226
YOL083W		-0.607707	0.656239
YDL245C	HXT15	-0.606906	0.656603
YHR214W-A		-0.606827	0.656639
YDR171W	HSP42	-0.603263	0.658263
YJR049C	UTR1	-0.602993	0.658387
YPR016C	TIF6	-0.602366	0.658673
YPR045C		-0.601657	0.658996
YHR065C	RRP3	-0.600622	0.65947
YPR061C	JID1	-0.599235	0.660104
YMR116C	ASC1	-0.599219	0.660111
YGL165C		-0.59825	0.660555
YHL020C	OPI1	-0.595017	0.662037
YEL070W	DSF1	-0.58969	0.664486
YEL030W	ECM10	-0.589359	0.664638
YMR243C	ZRC1	-0.588456	0.665054
YML086C	ALO1	-0.586963	0.665743
YDL082W	RPL13A	-0.58559	0.666377
YPL143W	RPL33A	-0.584946	0.666674

## Sheet: BR-FxBR-SupregulatedBR-Fday4
GENES UPREGULATED IN 4 DAY-OLD BR-F COLONIES COMPARED TO BR-S COLONIES
ORF	Gene Name	average log2 fold change BR-F/BR-S	RATIO (BR-F/BR-S)
YKL067W	YNK1	0.586469	1.50157
YIR030C	DCG1	0.586834	1.50195
YNL202W	SPS19	0.587878	1.50303
YLR303W	MET17	0.588726	1.50392
YDR484W	VPS52	0.592773	1.50814
YOR136W	IDH2	0.598698	1.51435
YOL028C	YAP7	0.599583	1.51528
YLR142W	PUT1	0.607425	1.52354
YAL068C		0.607938	1.52408
YKL148C	SDH1	0.607971	1.52411
YMR284W	YKU70	0.607994	1.52414
YIL153W	RRD1	0.609209	1.52542
YDL059C	RAD59	0.610555	1.52685
YFL059W	SNZ3	0.615206	1.53178
YNL336W	COS1	0.615789	1.5324
YEL077C		0.617064	1.53375
YJR073C	OPI3	0.619483	1.53632
YMR097C	MTG1	0.621338	1.5383
YLR168C		0.622328	1.53936
YIL169C		0.623395	1.5405
YEL075C		0.624961	1.54217
YKL198C	PTK1	0.625549	1.5428
YML090W		0.625861	1.54313
YHR112C		0.626184	1.54348
YNR058W	BIO3	0.630227	1.54781
YDR156W	RPA14	0.632732	1.5505
YGR146C		0.633084	1.55088
YKL120W	OAC1	0.633354	1.55117
YBR009C	HHF1	0.634098	1.55197
YBR047W	FMP23	0.63523	1.55318
YCR044C	PER1	0.639129	1.55739
YBL039C	URA7	0.640984	1.55939
YMR199W	CLN1	0.643917	1.56257
YBR147W	RTC2	0.646437	1.5653
YJR076C	CDC11	0.646738	1.56562
YLL058W		0.64838	1.56741
YDR453C	TSA2	0.648919	1.56799
YBR184W		0.65081	1.57005
YAL061W	BDH2	0.656831	1.57662
YML132W	COS3	0.657029	1.57683
YDR140W	MTQ2	0.657536	1.57739
YDR309C	GIC2	0.658086	1.57799
YCLX09W		0.66266	1.583
YDR515W	SLF1	0.667603	1.58843
YLR411W	CTR3	0.670427	1.59154
YDL194W	SNF3	0.670767	1.59192
YFL030W	AGX1	0.67307	1.59446
YMR276W	DSK2	0.676214	1.59794
YPL092W	SSU1	0.676234	1.59796
YPR167C	MET16	0.678153	1.60009
YIR031C	DAL7	0.679559	1.60165
YJR048W	CYC1	0.679988	1.60213
YAL012W	CYS3	0.686818	1.60973
YEL012W	UBC8	0.690107	1.6134
YMR251W	GTO3	0.692467	1.61604
YPL265W	DIP5	0.69364	1.61736
YBL030C	PET9	0.693798	1.61754
YAR030C		0.696416	1.62047
YGL027C	CWH41	0.697398	1.62158
YPL283C	YRF1-7	0.697535	1.62173
YAL013W	DEP1	0.69902	1.6234
YDR043C	NRG1	0.70068	1.62527
YJR121W	ATP2	0.703154	1.62806
YJR094C	IME1	0.7054	1.6306
YHR018C	ARG4	0.707242	1.63268
YPL177C	CUP9	0.709693	1.63546
YCR052W	RSC6	0.711886	1.63794
YKL001C	MET14	0.718487	1.64546
YLR465C	BSC3	0.719274	1.64635
YEL019C	MMS21	0.719341	1.64643
YLL064C		0.721999	1.64947
YFL066C		0.723604	1.6513
YPL163C	SVS1	0.725013	1.65292
YGR067C		0.72632	1.65441
YNR050C	LYS9	0.730244	1.65892
YDR050C	TPI1	0.733093	1.6622
YNR056C	BIO5	0.735731	1.66524
YAL067C	SEO1	0.735861	1.66539
YOL106W		0.738173	1.66806
YHL046C		0.739462	1.66955
YDR098C	GRX3	0.741802	1.67226
YHR123W	EPT1	0.746407	1.67761
YBR301W	DAN3	0.750381	1.68224
YEL075W-A		0.756487	1.68937
YBR039W	ATP3	0.757879	1.691
YJL088W	ARG3	0.76376	1.69791
YJR154W		0.764051	1.69825
YOL064C	MET22	0.764737	1.69906
YMR226C		0.768767	1.70381
YGR294W		0.770521	1.70589
YPR202W		0.776265	1.71269
YJR120W		0.781825	1.7193
YJR103W	URA8	0.784162	1.72209
YBR046C	ZTA1	0.784925	1.723
YNR001C	CIT1	0.790034	1.72911
YKR087C	OMA1	0.793064	1.73275
YDL248W	COS7	0.796738	1.73717
YOR315W	SFG1	0.80871	1.75164
YHR208W	BAT1	0.812875	1.75671
YHL021C		0.815108	1.75943
YBL037W	APL3	0.819545	1.76485
YLR463C		0.822959	1.76903
YGR065C	VHT1	0.824849	1.77135
YER024W	YAT2	0.826905	1.77388
YNL104C	LEU4	0.835273	1.78419
YFL058W	THI5	0.839296	1.78918
YHL024W	RIM4	0.846609	1.79827
YBL067C	UBP13	0.847248	1.79907
YPR145W	ASN1	0.849108	1.80139
YBL052C	SAS3	0.849488	1.80186
YFL068W		0.861025	1.81633
YGR057C	LST7	0.870966	1.82889
YKR013W	PRY2	0.876313	1.83568
YJR160C	MPH3	0.878663	1.83867
YJR010W	MET3	0.880131	1.84054
YGL256W	ADH4	0.898	1.86348
YAL062W	GDH3	0.900117	1.86622
YJR079W		0.914864	1.88539
YER065C	ICL1	0.928184	1.90288
YAR066W		0.93298	1.90922
YGR094W	VAS1	0.949301	1.93094
YNL333W	SNZ2	0.957379	1.94178
YJR077C	MIR1	0.957676	1.94218
YFL067W		0.961231	1.94697
YBR222C	PCS60	0.964233	1.95103
YOR348C	PUT4	0.964615	1.95154
YNL052W	COX5A	0.965596	1.95287
YDR497C	ITR1	0.966603	1.95423
YBR267W	REI1	0.96912	1.95765
YGR087C	PDC6	0.978942	1.97102
YHL050C		0.984971	1.97927
YKL043W	PHD1	0.987664	1.98297
YFL041W	FET5	1.00063	2.00088
YIL119C	RPI1	1.00725	2.01008
YJL223C	PAU1	1.01102	2.01533
YPR192W	AQY1	1.04333	2.06099
YMR050C		1.05186	2.0732
YLL055W	YCT1	1.07216	2.10258
YPL058C	PDR12	1.10897	2.15691
YHR145C		1.10932	2.15744
YIL059C		1.11073	2.15955
YHR219W		1.11182	2.16118
YMR095C	SNO1	1.14684	2.21428
YCLX10C		1.17401	2.25638
YGR249W	MGA1	1.18196	2.26885
YFL051C		1.1856	2.27457
YJL216C		1.19101	2.28312
YJR025C	BNA1	1.19283	2.28601
YNL117W	MLS1	1.20534	2.30592
YER172C	BRR2	1.20988	2.31319
YGL051W	MST27	1.21098	2.31495
YMR173W-A		1.21339	2.31881
YOR382W	FIT2	1.22788	2.34222
YMR096W	SNZ1	1.25587	2.38811
YHL043W	ECM34	1.26522	2.40364
YFL025C	BST1	1.2768	2.42301
YHR213W		1.29933	2.46115
YCL069W	VBA3	1.31312	2.48479
YOL058W	ARG1	1.32063	2.49775
YOR375C	GDH1	1.33628	2.525
YBL031W	SHE1	1.36367	2.57339
YCR005C	CIT2	1.37689	2.59708
YBR050C	REG2	1.39385	2.62779
YBR083W	TEC1	1.40457	2.64738
YMR045C		1.42908	2.69274
YDR366C		1.43369	2.70136
YHR214C-B		1.43597	2.70565
YJR148W	BAT2	1.43644	2.70653
YJL221C	FSP2	1.44114	2.71536
YFL-TYB		1.48326	2.79579
YMR173W	DDR48	1.49394	2.81658
YBR294W	SUL1	1.50847	2.84509
YGL255W	ZRT1	1.51532	2.85862
YLR377C	FBP1	1.5498	2.92777
YBR051W		1.56621	2.96126
YBL112C		1.57294	2.97511
YJL220W		1.59971	3.03083
YAR028W		1.61791	3.0693
YCR104W	PAU3	1.62805	3.09096
YAR062W		1.65534	3.14996
YGR287C		1.67387	3.19069
YJL153C	INO1	1.693	3.23327
YJL217W	REE1	1.70162	3.25267
YCL020W		1.73387	3.3262
YOL157C		1.74331	3.34804
YIL172C		1.77848	3.43065
YAR033W	MST28	1.82153	3.53455
YBR298C	MAL31	1.82368	3.53982
YPL050C	MNN9	1.86069	3.6318
YJR027W		1.91321	3.76647
YBR067C	TIP1	1.91469	3.77032
YFL-TYA		1.93718	3.82956
YHL016C	DUR3	1.95045	3.86494
YML039W		1.97244	3.92431
YLR405W	DUS4	1.99415	3.98383
YDL247W	MPH2	2.01702	4.04747
YBL015W	ACH1	2.02578	4.07211
YHR210C		2.05009	4.14131
YBR299W	MAL32	2.18705	4.55375
YMR319C	FET4	2.26909	4.8202
YNR002C	ATO2	2.28523	4.8744
YDR534C	FIT1	2.33114	5.03201
YJR029W		2.39234	5.25008
YAR010C		2.46136	5.50735
YBR012W-A		2.49375	5.63242
YBR152W	SPP381	2.50412	5.67303
YAR009C		2.5814	5.98521
YOR383C	FIT3	2.7227	6.60107
YMR046C		2.7753	6.8462
YML045W		2.78477	6.89126
YJR028W		2.80662	6.99642
YML040W		2.82567	7.08942
YMR051C		2.86409	7.28078
YJR026W		2.94056	7.67709
YBL005W-A		3.08785	8.50225
YLL057C	JLP1	3.42069	10.7086
YLR160C	ASP3-4	3.67056	12.7335
YJR159W	SOR1	3.87933	14.7162
YLR158C	ASP3-3	4.16372	17.9228
YLR155C	ASP3-1	4.29898	19.6844
YDL246C	SOR2	4.33169	20.1358
YDL037C	BSC1	4.41962	21.4013
YLR157C	ASP3-2	4.60343	24.3091

## Sheet: BR-FxBR-SupregulatedBR-Sday7
GENES UPREGULATED IN 7 DAY-OLD BR-S COLONIES COMPARED TO BR-F COLONIES
ORF	Gene Name	average log2 fold change BR-S/BR-F	RATIO (BR-S/BR-F)
YDL147W	RPN5	0.585124	1.50017
YDL168W	SFA1	0.585652	1.50072
YLR126C		0.585656	1.50072
YBR199W	KTR4	0.586523	1.50162
YEL027W	CUP5	0.58882	1.50402
YOL048C		0.590065	1.50531
YML024W	RPS17A	0.590165	1.50542
YFL034C-A	RPL22B	0.590642	1.50592
YDL082W	RPL13A	0.591062	1.50636
YHR209W	CRG1	0.591913	1.50724
YPL079W	RPL21B	0.593496	1.5089
YDL050C		0.593876	1.5093
YBR025C	OLA1	0.594303	1.50974
YOR260W	GCD1	0.595029	1.5105
YIL148W	RPL40A	0.595057	1.51053
YNL019C		0.595186	1.51067
YKL028W	TFA1	0.596059	1.51158
YIL094C	LYS12	0.596672	1.51222
YBL068W	PRS4	0.597325	1.51291
YDR429C	TIF35	0.59743	1.51302
YLL020C		0.598584	1.51423
YMR260C	TIF11	0.601862	1.51767
YBR005W	RCR1	0.60291	1.51878
YBR191W	RPL21A	0.604313	1.52025
YOL068C	HST1	0.605179	1.52117
YDR249C		0.606093	1.52213
YDL159W	STE7	0.606156	1.5222
YHR102W	KIC1	0.607207	1.52331
YCL017C	NFS1	0.607874	1.52401
YHR196W	UTP9	0.608199	1.52435
YBR056W		0.608404	1.52457
YHL020C	OPI1	0.608452	1.52462
YHR134W	WSS1	0.608968	1.52517
YNL065W	AQR1	0.608979	1.52518
YOR220W		0.609314	1.52553
YML086C	ALO1	0.610288	1.52656
YGL150C	INO80	0.611403	1.52774
YPR044C	OPI11	0.611647	1.528
YIL162W	SUC2	0.612866	1.52929
YOR116C	RPO31	0.613858	1.53035
YPL019C	VTC3	0.613859	1.53035
YMR230W	RPS10B	0.613922	1.53041
YPL238C		0.614402	1.53092
YOR168W	GLN4	0.615215	1.53179
YHR140W		0.615383	1.53196
YKL202W		0.615859	1.53247
YGR033C	TIM21	0.616017	1.53264
YPL205C		0.616303	1.53294
YHR148W	IMP3	0.616787	1.53346
YGL078C	DBP3	0.617772	1.5345
YPL057C	SUR1	0.619299	1.53613
YEL026W	SNU13	0.620702	1.53762
YDR339C	FCF1	0.621937	1.53894
YHR143W	DSE2	0.621956	1.53896
YDR385W	EFT2	0.62326	1.54035
YGL103W	RPL28	0.623287	1.54038
YJR014W	TMA22	0.624439	1.54161
YLL044W		0.624906	1.54211
YDR417C		0.626968	1.54432
YLR347C	KAP95	0.628204	1.54564
YEL054C	RPL12A	0.628541	1.546
YER148W	SPT15	0.628879	1.54636
YMR317W		0.630119	1.54769
YMR300C	ADE4	0.630832	1.54846
YDR536W	STL1	0.632464	1.55021
YMR113W	FOL3	0.632632	1.55039
YBR011C	IPP1	0.632794	1.55057
YPR016C	TIF6	0.633752	1.55159
YPR064W		0.634426	1.55232
YGR085C	RPL11B	0.634796	1.55272
YDR025W	RPS11A	0.635895	1.5539
YOR230W	WTM1	0.636579	1.55464
YMR044W	IOC4	0.637259	1.55537
YDL140C	RPO21	0.639932	1.55826
YOL039W	RPP2A	0.640347	1.5587
YER142C	MAG1	0.640977	1.55939
YJR155W	AAD10	0.641212	1.55964
YDR058C	TGL2	0.643063	1.56164
YLR454W	FMP27	0.644697	1.56341
YGL137W	SEC27	0.645037	1.56378
YBR293W	VBA2	0.645398	1.56417
YOR184W	SER1	0.645573	1.56436
YPL198W	RPL7B	0.646887	1.56579
YHR096C	HXT5	0.646905	1.56581
YPL203W	TPK2	0.648312	1.56733
YDR150W	NUM1	0.648771	1.56783
YIL122W	POG1	0.648887	1.56796
YPR062W	FCY1	0.649753	1.5689
YPL220W	RPL1A	0.651303	1.57059
YHR203C	RPS4B	0.651357	1.57064
YPR110C	RPC40	0.65297	1.5724
YMR181C		0.65313	1.57258
YHR021C	RPS27B	0.654241	1.57379
YML118W	NGL3	0.654377	1.57394
YJL155C	FBP26	0.655295	1.57494
YDL243C	AAD4	0.656028	1.57574
YJR007W	SUI2	0.656028	1.57574
YCR073C	SSK22	0.656064	1.57578
YNL093W	YPT53	0.656784	1.57656
YDR067C	OCA6	0.657847	1.57773
YPR092W		0.658892	1.57887
YHR146W	CRP1	0.659639	1.57969
YMR011W	HXT2	0.660207	1.58031
YOR316C	COT1	0.660626	1.58077
YCR039C	MATALPHA2	0.661689	1.58193
YHR195W	NVJ1	0.66696	1.58772
YER081W	SER3	0.667562	1.58839
YKL109W	HAP4	0.667608	1.58844
YLR016C	PML1	0.667794	1.58864
YOL099C		0.669461	1.59048
YNL067W	RPL9B	0.670323	1.59143
YLL039C	UBI4	0.670484	1.59161
YBR143C	SUP45	0.671413	1.59263
YDR325W	YCG1	0.672093	1.59338
YDL106C	PHO2	0.673689	1.59515
YDL048C	STP4	0.676113	1.59783
YOR293W	RPS10A	0.677165	1.59899
YLR372W	SUR4	0.678577	1.60056
YLR369W	SSQ1	0.67918	1.60123
YEL070W	DSF1	0.679355	1.60142
YDR341C		0.679534	1.60162
YER117W	RPL23B	0.681664	1.60399
YDL208W	NHP2	0.684327	1.60695
YDL115C	IWR1	0.684379	1.60701
YNL064C	YDJ1	0.684584	1.60724
YMR116C	ASC1	0.687518	1.61051
YLR175W	CBF5	0.688027	1.61108
YOR027W	STI1	0.688173	1.61124
YGL102C		0.688446	1.61155
YBR048W	RPS11B	0.688699	1.61183
YKL004W	AUR1	0.689435	1.61265
YDL059C	RAD59	0.689813	1.61307
YJR049C	UTR1	0.690682	1.61405
YBR058C	UBP14	0.690718	1.61409
YJL140W	RPB4	0.69177	1.61526
YHR103W	SBE22	0.693719	1.61745
YDR145W	TAF12	0.693859	1.6176
YLR333C	RPS25B	0.696165	1.62019
YNL285W		0.69642	1.62048
YJL188C	BUD19	0.697207	1.62136
YML034C-A		0.697635	1.62184
YFR053C	HXK1	0.697939	1.62219
YOR257W	CDC31	0.698291	1.62258
YGL135W	RPL1B	0.698461	1.62277
YNL303W		0.70062	1.6252
YER165W	PAB1	0.70132	1.62599
YIL018W	RPL2B	0.7016	1.62631
YDL099W	BUG1	0.704323	1.62938
YKL172W	EBP2	0.707392	1.63285
YDR418W	RPL12B	0.710067	1.63588
YGL123W	RPS2	0.71114	1.6371
YJL143W	TIM17	0.713371	1.63963
YJL101C	GSH1	0.713392	1.63965
YOR310C	NOP58	0.714063	1.64042
YDR055W	PST1	0.71453	1.64095
YLR038C	COX12	0.71762	1.64447
YGL028C	SCW11	0.718158	1.64508
YDL075W	RPL31A	0.71846	1.64543
YOL040C	RPS15	0.718885	1.64591
YOR208W	PTP2	0.721786	1.64922
YMR269W	TMA23	0.721916	1.64937
YOR170W		0.724912	1.6528
YPL013C	MRPS16	0.726775	1.65494
YOL087C		0.727021	1.65522
YML034W	SRC1	0.727574	1.65585
YPL169C	MEX67	0.727947	1.65628
YOR096W	RPS7A	0.728624	1.65706
YPR167C	MET16	0.728939	1.65742
YNL144C		0.730223	1.6589
YGR063C	SPT4	0.732421	1.66142
YLR078C	BOS1	0.732884	1.66196
YHR022C		0.734039	1.66329
YML063W	RPS1B	0.734076	1.66333
YNL069C	RPL16B	0.73556	1.66504
YNL255C	GIS2	0.735724	1.66523
YBL054W	TOD6	0.735946	1.66549
YOR210W	RPB10	0.735951	1.66549
YBR192W	RIM2	0.736882	1.66657
YOR036W	PEP12	0.737431	1.6672
YJL191W	RPS14B	0.739303	1.66937
YGR253C	PUP2	0.740515	1.67077
YER092W	IES5	0.740864	1.67118
YGL168W	HUR1	0.74123	1.6716
YOR107W	RGS2	0.743853	1.67464
YDL245C	HXT15	0.744657	1.67558
YIL056W	VHR1	0.744754	1.67569
YML130C	ERO1	0.745688	1.67677
YGR118W	RPS23A	0.747903	1.67935
YPL159C	PET20	0.749739	1.68149
YIR040C		0.750343	1.68219
YIL074C	SER33	0.750555	1.68244
YDL101C	DUN1	0.750958	1.68291
YBR294W	SUL1	0.752452	1.68465
YOL139C	CDC33	0.753544	1.68593
YGL189C	RPS26A	0.754833	1.68744
YDL007W	RPT2	0.762008	1.69585
YOR369C	RPS12	0.76265	1.6966
YMR311C	GLC8	0.765729	1.70023
YNR033W	ABZ1	0.769042	1.70414
YNL178W	RPS3	0.769714	1.70493
YBR173C	UMP1	0.772695	1.70846
YDL008W	APC11	0.773677	1.70962
YHL001W	RPL14B	0.774283	1.71034
YDR020C		0.774551	1.71066
YGL147C	RPL9A	0.777553	1.71422
YJR052W	RAD7	0.778149	1.71493
YJL152W		0.78078	1.71806
YHR052W	CIC1	0.781683	1.71914
YML026C	RPS18B	0.783487	1.72129
YJL093C	TOK1	0.783957	1.72185
YPR132W	RPS23B	0.787213	1.72574
YGR209C	TRX2	0.787397	1.72596
YER126C	NSA2	0.789149	1.72806
YJL141C	YAK1	0.791374	1.73072
YIL133C	RPL16A	0.791814	1.73125
YOR232W	MGE1	0.792125	1.73162
YOR309C		0.792841	1.73248
YIL069C	RPS24B	0.792976	1.73264
YLR036C		0.794257	1.73418
YOR306C	MCH5	0.798017	1.73871
YBR296C	PHO89	0.799252	1.7402
YML004C	GLO1	0.801317	1.74269
YLR062C	BUD28	0.801404	1.7428
YER056C-A	RPL34A	0.80164	1.74308
YHL011C	PRS3	0.804139	1.7461
YBR053C		0.806329	1.74876
YGL144C	ROG1	0.808019	1.75081
YPL089C	RLM1	0.808596	1.75151
YLR056W	ERG3	0.809799	1.75297
YDL234C	GYP7	0.812581	1.75635
YGL031C	RPL24A	0.814208	1.75833
YJL136C	RPS21B	0.815196	1.75954
YLR029C	RPL15A	0.818028	1.76299
YDR096W	GIS1	0.818262	1.76328
YCR083W	TRX3	0.824709	1.77118
YOR030W	DFG16	0.825231	1.77182
YKL180W	RPL17A	0.826371	1.77322
YMR135C	GID8	0.826621	1.77353
YLR167W	RPS31	0.827414	1.7745
YPL131W	RPL5	0.8285	1.77584
YJR145C	RPS4A	0.831111	1.77906
YDR247W	VHS1	0.831375	1.77938
YBR012C		0.832147	1.78033
YIL045W	PIG2	0.832762	1.78109
YHR054C		0.833537	1.78205
YBR077C	SLM4	0.842462	1.79311
YER061C	CEM1	0.842726	1.79344
YAR015W	ADE1	0.844785	1.796
YKL026C	GPX1	0.845088	1.79637
YGR267C	FOL2	0.845391	1.79675
YNL006W	LST8	0.852935	1.80617
YOL158C	ENB1	0.853475	1.80685
YPR086W	SUA7	0.854756	1.80845
YHR006W	STP2	0.855055	1.80883
YKL181W	PRS1	0.855313	1.80915
YLR216C	CPR6	0.856337	1.81044
YNL162W	RPL42A	0.856927	1.81118
YBR138C		0.857153	1.81146
YLR421C	RPN13	0.858887	1.81364
YJL177W	RPL17B	0.86079	1.81603
YDR054C	CDC34	0.861868	1.81739
YOR361C	PRT1	0.863995	1.82007
YBR010W	HHT1	0.864885	1.8212
YHR010W	RPL27A	0.867217	1.82414
YJL189W	RPL39	0.867239	1.82417
YLR108C		0.871181	1.82916
YDR408C	ADE8	0.874501	1.83337
YHR056C	RSC30	0.874964	1.83396
YFL011W	HXT10	0.875271	1.83435
YNL244C	SUI1	0.881419	1.84219
YDR077W	SED1	0.881472	1.84225
YBL048W		0.881868	1.84276
YBR291C	CTP1	0.885649	1.8476
YJL130C	URA2	0.887003	1.84933
YKL125W	RRN3	0.892687	1.85663
YGR148C	RPL24B	0.894643	1.85915
YHR094C	HXT1	0.895336	1.86004
YDR471W	RPL27B	0.900019	1.86609
YAR052C		0.900026	1.8661
YHR065C	RRP3	0.900835	1.86715
YPR061C	JID1	0.900954	1.8673
YCR037C	PHO87	0.912274	1.88201
YPL223C	GRE1	0.912883	1.8828
YKR080W	MTD1	0.920267	1.89247
YBL077W		0.920336	1.89256
YBR036C	CSG2	0.921441	1.89401
YPL230W	USV1	0.924961	1.89863
YBR290W	BSD2	0.927272	1.90168
YDR258C	HSP78	0.928287	1.90302
YMR291W		0.928999	1.90395
YPR102C	RPL11A	0.9329	1.90911
YLR130C	ZRT2	0.9435	1.92319
YOL052C-A	DDR2	0.945908	1.9264
YML034W	SRC1	0.951457	1.93382
YDR033W	MRH1	0.952674	1.93546
YDR382W	RPP2B	0.953345	1.93636
YOL156W	HXT11	0.958464	1.94324
YLR303W	MET17	0.958871	1.94379
YDR423C	CAD1	0.966775	1.95447
YLL051C	FRE6	0.968321	1.95656
YBR287W		0.970722	1.95982
YBR189W	RPS9B	0.971786	1.96127
YPR154W	PIN3	0.975591	1.96645
YLR390W-A	CCW14	0.975738	1.96665
YGL184C	STR3	0.977648	1.96925
YDL191W	RPL35A	0.978121	1.9699
YOR031W	CRS5	0.980475	1.97312
YLL061W	MMP1	0.982819	1.97632
YCR107W	AAD3	0.983273	1.97695
YGR027C	RPS25A	0.984001	1.97794
YJL142C	IRC9	0.984029	1.97798
YKL032C	IXR1	0.984156	1.97816
YLR064W		0.984402	1.97849
YMR174C	PAI3	0.987217	1.98236
YLR123C		0.990724	1.98718
YFL056C	AAD6	0.996172	1.9947
YIL170W	HXT12	0.996462	1.9951
YJL151C	SNA3	0.996495	1.99515
YMR316W	DIA1	0.998553	1.998
YNL077W	APJ1	1.00076	2.00105
YOR028C	CIN5	1.0024	2.00334
YGR102C		1.00604	2.00839
YJL190C	RPS22A	1.00619	2.0086
YDR345C	HXT3	1.0088	2.01224
YMR121C	RPL15B	1.01246	2.01735
YMR316C-A		1.02007	2.02802
YJL159W	HSP150	1.03124	2.04378
YGL215W	CLG1	1.03352	2.04701
YOR167C	RPS28A	1.03485	2.0489
YBR090C		1.03697	2.05192
YCL031C	RRP7	1.03973	2.05584
YOL046C		1.04129	2.05806
YLR364W	GRX8	1.04236	2.0596
YOL165C	AAD15	1.04936	2.0696
YEL069C	HXT13	1.05174	2.07303
YLR264W	RPS28B	1.05285	2.07462
YBL072C	RPS8A	1.05478	2.0774
YPL052W	OAZ1	1.05556	2.07853
YLR136C	TIS11	1.05598	2.07913
YDR343C	HXT6	1.05719	2.08087
YLR217W		1.06037	2.08546
YBR282W	MRPL27	1.06323	2.08961
YFL052W		1.06577	2.09329
YMR040W	YET2	1.06622	2.09395
YNL277W	MET2	1.06719	2.09535
YBR105C	VID24	1.06778	2.0962
YIL177C		1.06865	2.09747
YJR010W	MET3	1.07087	2.1007
YDL114W		1.07794	2.11102
YLR077W	FMP25	1.08385	2.11968
YDL024C	DIA3	1.08419	2.12019
YOR128C	ADE2	1.09054	2.12953
YIL174W		1.0906	2.12962
YLR359W	ADE13	1.09438	2.13521
YNR072W	HXT17	1.10774	2.15507
YBR066C	NRG2	1.11278	2.16262
YHL015W	RPS20	1.12084	2.17473
YHR139C	SPS100	1.12286	2.17778
YOR327C	SNC2	1.1229	2.17785
YBR076W	ECM8	1.12821	2.18587
YLR367W	RPS22B	1.14348	2.20913
YDR277C	MTH1	1.15841	2.23212
YDR527W	RBA50	1.16149	2.23689
YHR092C	HXT4	1.16734	2.24597
YGR282C	BGL2	1.17031	2.2506
YDR500C	RPL37B	1.17545	2.25863
YGR211W	ZPR1	1.17771	2.26217
YJR064W	CCT5	1.18498	2.2736
YLR086W	SMC4	1.19173	2.28427
YLR325C	RPL38	1.19637	2.29163
YKR057W	RPS21A	1.20186	2.30036
YMR189W	GCV2	1.20273	2.30176
YFL054C		1.21218	2.31687
YMR188C	MRPS17	1.23039	2.3463
YBL078C	ATG8	1.23298	2.35053
YPL250C	ICY2	1.25536	2.38727
YGR055W	MUP1	1.26155	2.39753
YPL106C	SSE1	1.26194	2.39817
YDL055C	PSA1	1.26789	2.4081
YDL220C	CDC13	1.26969	2.4111
YNL276C		1.28721	2.44056
YLL026W	HSP104	1.30945	2.47846
YPR010C	RPA135	1.32408	2.50372
YOL101C	IZH4	1.33204	2.51758
YLR058C	SHM2	1.35347	2.55526
YOR267C	HRK1	1.39232	2.625
YPL081W	RPS9A	1.40683	2.65154
YBR101C	FES1	1.41649	2.66935
YCR021C	HSP30	1.42598	2.68697
YPL171C	OYE3	1.42746	2.68973
YCL037C	SRO9	1.43684	2.70728
YAL063C	FLO9	1.44884	2.72988
YOR182C	RPS30B	1.47298	2.77594
YLL055W	YCT1	1.55583	2.94003
YBR300C		1.56238	2.9534
YLR076C		1.56542	2.95964
YBR054W	YRO2	1.58493	2.99992
YHR053C	CUP1-1	1.6172	3.0678
YGL096W	TOS8	1.62396	3.08219
YHR055C	CUP1-2	1.62421	3.08273
YDL136W	RPL35B	1.63539	3.10672
YAL067C	SEO1	1.63972	3.11604
YGR289C	MAL11	1.67114	3.18467
YLR075W	RPL10	1.67654	3.19661
YLR286C	CTS1	1.71369	3.27998
YNL160W	YGP1	1.72607	3.30825
YER124C	DSE1	1.78976	3.45758
YGR290W		1.79669	3.47421
YOR032C	HMS1	1.98916	3.97005
YDR019C	GCV1	2.10613	4.30533
YIL166C		2.15707	4.46009
YLL057C	JLP1	2.16821	4.49466
YOL154W	ZPS1	2.19624	4.58284
YAL044C	GCV3	2.20287	4.60395

## Sheet: BR-FxBR-Supregulated BR-Fday7
GENES UPREGULATED IN 7 DAY-OLD BR-F COLONIES COMPARED TO BR-S COLONIES
ORF	Gene Name	average log2 fold change BR-S/BR-F	RATIO (BR-S/BR-F)
YLR157C	ASP3-2	-4.48033	0.0448009
YDL037C	BSC1	-4.03766	0.0608897
YLR160C	ASP3-4	-3.73809	0.0749414
YNR002C	ATO2	-3.72182	0.0757913
YLR155C	ASP3-1	-3.6923	0.0773582
YNL142W	MEP2	-3.63264	0.0806246
YHL016C	DUR3	-3.48079	0.0895734
YKR033C		-3.44172	0.0920318
YJR159W	SOR1	-3.21174	0.107937
YLR158C	ASP3-3	-3.02157	0.123145
YLR405W	DUS4	-3.01804	0.123447
YPL050C	MNN9	-2.5884	0.16627
YBR299W	MAL32	-2.5117	0.175349
YOR383C	FIT3	-2.48296	0.178877
YPL265W	DIP5	-2.31581	0.200849
YBL015W	ACH1	-2.31366	0.201149
YKR039W	GAP1	-2.27282	0.206925
YAL062W	GDH3	-2.19599	0.218244
YBR067C	TIP1	-2.18101	0.220521
YMR051C		-2.17962	0.220734
YJR026W		-2.14893	0.22548
YGR292W	MAL12	-2.12028	0.230002
YBR152W	SPP381	-2.08519	0.235665
YJR028W		-1.94194	0.260267
YML040W		-1.91845	0.264539
YBL005W-A		-1.90045	0.26786
YBR298C	MAL31	-1.86925	0.273715
YJL217W	REE1	-1.85808	0.275843
YJR025C	BNA1	-1.84397	0.278554
YML045W		-1.79282	0.288608
YIR028W	DAL4	-1.76702	0.293815
YBR253W	SRB6	-1.74492	0.298351
YGL205W	POX1	-1.74014	0.29934
YOL157C		-1.7307	0.301306
YCR104W	PAU3	-1.72319	0.302878
YAL061W	BDH2	-1.72229	0.303067
YOL058W	ARG1	-1.7201	0.303529
YLR284C	ECI1	-1.71219	0.305197
YMR319C	FET4	-1.69698	0.308432
YOR375C	GDH1	-1.68121	0.311821
YHR214C-B		-1.67042	0.314162
YMR046C		-1.66285	0.315815
YJL221C	FSP2	-1.60879	0.327874
YNL203C		-1.60383	0.329003
YDL247W	MPH2	-1.59435	0.331171
YPR006C	ICL2	-1.59078	0.331992
YJL220W		-1.5651	0.337954
YAR010C		-1.55862	0.339476
YHR210C		-1.54904	0.341738
YPL281C	ERR2	-1.51467	0.349978
YGL117W		-1.50622	0.352031
YHR214W		-1.4766	0.359335
YFL030W	AGX1	-1.47054	0.360847
YMR081C	ISF1	-1.44309	0.367779
YDL081C	RPP1A	-1.40522	0.37756
YCL048W	SPS22	-1.39728	0.379643
YNR050C	LYS9	-1.38548	0.382763
YDR256C	CTA1	-1.38462	0.382992
YJR078W	BNA2	-1.383	0.38342
YJL223C	PAU1	-1.36089	0.389341
YHR219W		-1.35225	0.39168
YPL111W	CAR1	-1.35039	0.392186
YPR192W	AQY1	-1.34	0.39502
YGR296W	YRF1-3	-1.31736	0.401268
YOR391C	HSP33	-1.30276	0.405351
YBL039C	URA7	-1.29966	0.406223
YBR051W		-1.29728	0.406893
YCL069W	VBA3	-1.28978	0.409014
YGR249W	MGA1	-1.28244	0.4111
YAR033W	MST28	-1.28187	0.411262
YMR323W	ERR3	-1.28009	0.41177
YBR050C	REG2	-1.27798	0.412372
YBL101W-A		-1.27423	0.413445
YOR393W	ERR1	-1.27114	0.414332
YLR205C	HMX1	-1.27077	0.414439
YPL092W	SSU1	-1.2512	0.420099
YEL063C	CAN1	-1.24866	0.420838
YPR035W	GLN1	-1.2394	0.42355
YJR094C	IME1	-1.23435	0.425035
YAL054C	ACS1	-1.2261	0.42747
YDL214C	PRR2	-1.2205	0.429135
YIR031C	DAL7	-1.21794	0.429897
YLR142W	PUT1	-1.21363	0.431182
YJR148W	BAT2	-1.21319	0.431315
YOR382W	FIT2	-1.2084	0.432748
YER175C	TMT1	-1.20531	0.433677
YKR087C	OMA1	-1.19178	0.437763
YML061C	PIF1	-1.17768	0.442062
YHL050C		-1.17756	0.442098
YCL064C	CHA1	-1.17439	0.44307
YJR077C	MIR1	-1.16552	0.445804
YLR231C	BNA5	-1.16543	0.445831
YBL112C		-1.15665	0.448553
YFL066C		-1.1557	0.448848
YHR213W		-1.14997	0.450633
YLR164W		-1.1498	0.450688
YJR079W		-1.14643	0.451741
YDR503C	LPP1	-1.13378	0.45572
YKL217W	JEN1	-1.12142	0.45964
YBR267W	REI1	-1.11812	0.460692
YFL051C		-1.11575	0.461451
YAR009C		-1.10439	0.4651
YCR010C	ADY2	-1.10292	0.465572
YDR018C		-1.10152	0.466026
YFL068W		-1.09908	0.466814
YJR103W	URA8	-1.09829	0.46707
YPL201C	YIG1	-1.0932	0.46872
YJL116C	NCA3	-1.08578	0.471139
YPR145W	ASN1	-1.08077	0.472777
YPR204W		-1.07803	0.473675
YDR366C		-1.07492	0.474696
YIL059C		-1.07465	0.474786
YKL198C	PTK1	-1.07168	0.475766
YPL134C	ODC1	-1.07155	0.475809
YLR053C		-1.07064	0.476107
YBR301W	DAN3	-1.07023	0.476242
YGL162W	SUT1	-1.0617	0.479069
YGL158W	RCK1	-1.05986	0.479677
YGL027C	CWH41	-1.05901	0.47996
YPR037C	ERV2	-1.04549	0.484479
YGR294W		-1.04344	0.485168
YPR139C	VPS66	-1.04281	0.48538
YCR012W	PGK1	-1.04043	0.486183
YHL048W	COS8	-1.03663	0.487464
YBR012W-A		-1.03281	0.488756
YML039W		-1.0301	0.489676
YIL172C		-1.02773	0.490481
YLR070C	XYL2	-1.02561	0.491202
YPR001W	CIT3	-1.01233	0.495746
YMR276W	DSK2	-1.01155	0.496013
YDR534C	FIT1	-1.01041	0.496406
YNL052W	COX5A	-1.00224	0.499226
YIR005W	IST3	-0.998545	0.500505
YNL117W	MLS1	-0.998096	0.50066
YJL079C	PRY1	-0.995235	0.501654
YIL169C		-0.992024	0.502772
YEL065W	SIT1	-0.990012	0.503474
YLR377C	FBP1	-0.987931	0.5042
YPL283C	YRF1-7	-0.983912	0.505607
YCRX06W		-0.982602	0.506066
YOR343C		-0.977006	0.508033
YIL089W		-0.976161	0.508331
YJR076C	CDC11	-0.974449	0.508934
YJR027W		-0.973291	0.509343
YMR045C		-0.973123	0.509402
YFL067W		-0.973121	0.509403
YMR322C	SNO4	-0.968671	0.510977
YAL047C	SPC72	-0.968477	0.511045
YNL101W	AVT4	-0.96333	0.512872
YJL216C		-0.954463	0.516034
YHL021C		-0.954422	0.516048
YLR232W		-0.946272	0.518972
YOR344C	TYE7	-0.944381	0.519653
YAL009W	SPO7	-0.943748	0.51988
YKL148C	SDH1	-0.94221	0.520435
YPL262W	FUM1	-0.941571	0.520666
YGL159W		-0.938618	0.521732
YDR481C	PHO8	-0.93563	0.522814
YOR084W	LPX1	-0.933521	0.523579
YPR193C	HPA2	-0.931535	0.5243
YLL025W	PAU17	-0.928454	0.525421
YDR309C	GIC2	-0.924939	0.526703
YBR083W	TEC1	-0.913561	0.530873
YLR328W	NMA1	-0.911878	0.531493
YOR062C		-0.903585	0.534557
YMR101C	SRT1	-0.903007	0.534771
YDR090C		-0.896929	0.537029
YNL196C	SLZ1	-0.890802	0.539314
YBL036C		-0.890337	0.539488
YAR066W		-0.889422	0.53983
YBR219C		-0.88877	0.540074
YGL071W	AFT1	-0.888435	0.5402
YHR179W	OYE2	-0.887653	0.540493
YCL020W		-0.884875	0.541534
YIL153W	RRD1	-0.884841	0.541547
YKR041W		-0.881927	0.542642
YEL077C		-0.881278	0.542886
YBR241C		-0.881067	0.542966
YDR399W	HPT1	-0.880994	0.542993
YDR453C	TSA2	-0.880218	0.543285
YMR226C		-0.878864	0.543796
YIR029W	DAL2	-0.875991	0.544879
YLL064C		-0.875317	0.545134
YMR037C	MSN2	-0.873437	0.545845
YIL119C	RPI1	-0.872393	0.54624
YFL025C	BST1	-0.869601	0.547298
YJR096W		-0.866769	0.548373
YAR062W		-0.861571	0.550353
YHL032C	GUT1	-0.858629	0.551476
YJL213W		-0.858234	0.551627
YNL335W	DDI3	-0.855081	0.552834
YDR497C	ITR1	-0.851456	0.554225
YHR029C	YHI9	-0.847589	0.555712
YBR203W	COS111	-0.846086	0.556292
YJR019C	TES1	-0.845541	0.556502
YMR251W	GTO3	-0.840764	0.558348
YBL098W	BNA4	-0.839739	0.558744
YNL239W	LAP3	-0.835884	0.56024
YCL049C		-0.834307	0.560852
YCLX11W		-0.833462	0.561181
YER053C	PIC2	-0.833393	0.561208
YLR466W	YRF1-4	-0.82891	0.562954
YOL126C	MDH2	-0.828047	0.563291
YMR303C	ADH2	-0.827999	0.56331
YGR121C	MEP1	-0.826505	0.563894
YJL112W	MDV1	-0.826302	0.563973
YIL002C	INP51	-0.82601	0.564087
YDL200C	MGT1	-0.822221	0.56557
YEL049W	PAU2	-0.82147	0.565865
YLR044C	PDC1	-0.810345	0.570246
YDR353W	TRR1	-0.806156	0.571904
YMR058W	FET3	-0.8032	0.573076
YGR295C	COS6	-0.800114	0.574304
YGR066C		-0.799792	0.574432
YFL-TYB		-0.799726	0.574458
YDL049C	KNH1	-0.799277	0.574637
YFL041W	FET5	-0.797464	0.57536
YIR016W		-0.797409	0.575382
YPL275W	FDH2	-0.796602	0.575703
YPR150W		-0.796279	0.575833
YIL007C	NAS2	-0.793816	0.576816
YJR080C		-0.793308	0.57702
YKR034W	DAL80	-0.790275	0.578234
YGL053W	PRM8	-0.789583	0.578511
YFL062W	COS4	-0.786474	0.579759
YPL058C	PDR12	-0.783963	0.580769
YKL023W		-0.780503	0.582164
YPR058W	YMC1	-0.780432	0.582192
YDL090C	RAM1	-0.779583	0.582535
YKR070W		-0.777405	0.583415
YCR061W		-0.774126	0.584743
YPL280W	HSP32	-0.773662	0.584931
YPL087W	YDC1	-0.771995	0.585607
YEL041W	YEF1	-0.768877	0.586874
YDR542W		-0.767608	0.587391
YPR127W		-0.764766	0.588549
YKL162C		-0.761763	0.589775
YKR009C	FOX2	-0.759228	0.590813
YOR137C	SIA1	-0.757551	0.5915
YJL211C		-0.754835	0.592614
YHR174W	ENO2	-0.754764	0.592643
YGR248W	SOL4	-0.754488	0.592757
YJR113C	RSM7	-0.754444	0.592775
YOR285W		-0.753105	0.593325
YPR002W	PDH1	-0.747294	0.59572
YAL015C	NTG1	-0.744309	0.596954
YCR079W	PTC6	-0.743816	0.597158
YLR423C	ATG17	-0.743158	0.59743
YDL084W	SUB2	-0.73835	0.599425
YDR069C	DOA4	-0.737747	0.599675
YBL045C	COR1	-0.737457	0.599796
YGL051W	MST27	-0.733003	0.60165
YPL036W	PMA2	-0.732917	0.601686
YGR161C	RTS3	-0.72993	0.602933
YLR237W	THI7	-0.729697	0.60303
YGR260W	TNA1	-0.728245	0.603638
YIL160C	POT1	-0.727639	0.603891
YMR083W	ADH3	-0.727531	0.603936
YHR218W		-0.724298	0.605292
YBL005W-B		-0.722674	0.605973
YDR178W	SDH4	-0.721757	0.606359
YBL100C		-0.720216	0.607006
YPR156C	TPO3	-0.71755	0.608129
YIL060W		-0.716858	0.608421
YFR046C	CNN1	-0.714156	0.609562
YEL012W	UBC8	-0.713796	0.609714
YLR234W	TOP3	-0.712677	0.610187
YCL044C	MGR1	-0.712675	0.610188
YOR331C		-0.712384	0.610311
YBL111C		-0.70805	0.612147
YPR151C	SUE1	-0.706408	0.612844
YHR050W	SMF2	-0.706297	0.612891
YHR028C	DAP2	-0.704957	0.613461
YBR015C	MNN2	-0.703138	0.614235
YNR001C	CIT1	-0.699586	0.615749
YCL009C	ILV6	-0.6985	0.616213
YPR038W	IRC16	-0.698204	0.616339
YBR222C	PCS60	-0.695106	0.617664
YBL030C	PET9	-0.695091	0.61767
YMR156C	TPP1	-0.6927	0.618695
YDR113C	PDS1	-0.690251	0.619746
YLR463C		-0.687831	0.620787
YBR026C	ETR1	-0.68761	0.620882
YJR124C		-0.68709	0.621105
YKL141W	SDH3	-0.686514	0.621353
YKL187C		-0.685849	0.62164
YHL047C	ARN2	-0.685546	0.62177
YNL022C		-0.684035	0.622422
YPR203W		-0.683058	0.622844
YFL064C		-0.681525	0.623506
YLL052C	AQY2	-0.68007	0.624135
YMR052W	FAR3	-0.680039	0.624149
YFL-TYA		-0.67708	0.62543
YDR397C	NCB2	-0.674451	0.62657
YKL216W	URA1	-0.673032	0.627187
YMR006C	PLB2	-0.668521	0.629151
YIR015W	RPR2	-0.666263	0.630137
YLR465C	BSC3	-0.66492	0.630724
YDR204W	COQ4	-0.662484	0.63179
YNR058W	BIO3	-0.658573	0.633504
YJR161C	COS5	-0.658455	0.633557
YCR106W	RDS1	-0.657516	0.633969
YKL107W		-0.656045	0.634616
YBL099W	ATP1	-0.655239	0.63497
YDR160W	SSY1	-0.654616	0.635244
YPL276W		-0.654127	0.63546
YBR147W	RTC2	-0.653205	0.635866
YJL153C	INO1	-0.652765	0.63606
YMR151W	YIM2	-0.652393	0.636224
YER159C	BUR6	-0.65226	0.636283
YDL169C	UGX2	-0.651853	0.636462
YHR126C		-0.651052	0.636816
YNL241C	ZWF1	-0.650723	0.636961
YOL028C	YAP7	-0.650179	0.637201
YJR121W	ATP2	-0.647431	0.638416
YLR379W		-0.646816	0.638688
YDL222C	FMP45	-0.646093	0.639008
YGL258W	VEL1	-0.645831	0.639124
YML132W	COS3	-0.643399	0.640203
YNL310C	ZIM17	-0.643116	0.640328
YHL024W	RIM4	-0.641819	0.640904
YNR064C		-0.641112	0.641219
YDR157W		-0.640918	0.641305
YJR032W	CPR7	-0.640588	0.641451
YBR132C	AGP2	-0.639945	0.641737
YOR003W	YSP3	-0.639664	0.641862
YEL042W	GDA1	-0.639642	0.641872
YGL161C	YIP5	-0.639424	0.641969
YDL248W	COS7	-0.638618	0.642328
YEL019C	MMS21	-0.637402	0.64287
YBL067C	UBP13	-0.637212	0.642954
YDR298C	ATP5	-0.635334	0.643792
YOL110W	SHR5	-0.634587	0.644125
YPR083W	MDM36	-0.634205	0.644296
YLR462W		-0.632874	0.64489
YHL028W	WSC4	-0.632613	0.645007
YML028W	TSA1	-0.63121	0.645635
YMR241W	YHM2	-0.630064	0.646148
YGR110W		-0.629266	0.646505
YGR019W	UGA1	-0.628887	0.646675
YPR171W	BSP1	-0.627649	0.64723
YOL062C	APM4	-0.626452	0.647768
YJL167W	ERG20	-0.623777	0.64897
YDL023C		-0.622753	0.64943
YDR043C	NRG1	-0.621549	0.649973
YIL041W	GVP36	-0.620673	0.650368
YMR088C	VBA1	-0.620099	0.650626
YIL009W	FAA3	-0.619791	0.650765
YCL046W		-0.619668	0.650821
YHR008C	SOD2	-0.618589	0.651308
YCR052W	RSC6	-0.617207	0.651932
YNL100W		-0.615294	0.652797
YLR464W		-0.614938	0.652958
YNL300W	TOS6	-0.612247	0.654177
YOL161C		-0.609952	0.655219
YIL111W	COX5B	-0.609824	0.655277
YBL091C	MAP2	-0.608872	0.655709
YNL148C	ALF1	-0.603314	0.65824
YML054C	CYB2	-0.60289	0.658433
YBL082C	ALG3	-0.601953	0.658861
YBR204C		-0.601933	0.658871
YGR067C		-0.601723	0.658966
YPR172W		-0.600391	0.659575
YFR025C	HIS2	-0.599318	0.660066
YHR110W	ERP5	-0.596115	0.661533
YCR011C	ADP1	-0.594422	0.66231
YLR375W	STP3	-0.593741	0.662623
YAL014C	SYN8	-0.591549	0.66363
YMR148W		-0.591227	0.663778
YJR122W	IBA57	-0.590027	0.66433
YJL185C		-0.589575	0.664539
YIL053W	RHR2	-0.588914	0.664843
YGR254W	ENO1	-0.588436	0.665064
YKL106W	AAT1	-0.587567	0.665464
YDL021W	GPM2	-0.587016	0.665718
YOR334W	MRS2	-0.585794	0.666282

## Sheet: BR-RFxBR-FupregulatedBR-Fday4
GENES UPREGULATED IN 4 DAY-OLD BR-F COLONIES COMPARED TO BR-RF COLONIES
ORF	Gene Name	average log2 fold change BR-RF/BR-F	RATIO(BR-RF/BR-F)
YJR159W	SOR1	-3.8048	0.0715552
YBR299W	MAL32	-2.77832	0.145762
YGR292W	MAL12	-2.62324	0.162303
YBR298C	MAL31	-2.53278	0.172805
YLL057C	JLP1	-2.48867	0.17817
YOL157C		-2.27213	0.207024
YNR002C	ATO2	-2.21442	0.215473
YMR319C	FET4	-2.08744	0.235297
YJL221C	FSP2	-2.02256	0.246121
YOR385W		-1.99004	0.251732
YOR383C	FIT3	-1.95446	0.258017
YDL247W	MPH2	-1.94272	0.260125
YIL172C		-1.89549	0.268783
YJL216C		-1.77192	0.292819
YGR287C		-1.76998	0.293212
YBL015W	ACH1	-1.65003	0.318634
YAR033W	MST28	-1.62318	0.32462
YKR034W	DAL80	-1.59666	0.330643
YBR051W		-1.57171	0.336409
YKL062W	MSN4	-1.54227	0.343345
YBR050C	REG2	-1.5181	0.349144
YLR142W	PUT1	-1.50307	0.352801
YJR078W	BNA2	-1.49548	0.354664
YNR073C		-1.46693	0.361751
YJL220W		-1.45249	0.36539
YHL016C	DUR3	-1.43824	0.369017
YHR213W		-1.42861	0.371489
YHR210C		-1.41809	0.374208
YMR081C	ISF1	-1.40152	0.37853
YAR062W		-1.39594	0.379998
YCR005C	CIT2	-1.39177	0.381096
YGR294W		-1.38967	0.381653
YFL011W	HXT10	-1.38714	0.382323
YJL217W	REE1	-1.37797	0.38476
YLR377C	FBP1	-1.37038	0.386789
YGR296W	YRF1-3	-1.35817	0.390078
YHL021C		-1.34042	0.394906
YAR028W		-1.32329	0.399622
YDR534C	FIT1	-1.3173	0.401286
YBR267W	REI1	-1.29774	0.406763
YGL051W	MST27	-1.29485	0.407578
YLR380W	CSR1	-1.28395	0.410669
YJR148W	BAT2	-1.27386	0.413551
YLR405W	DUS4	-1.2606	0.417372
YLR411W	CTR3	-1.25204	0.419853
YGL255W	ZRT1	-1.24943	0.420614
YLR332W	MID2	-1.2485	0.420885
YNL142W	MEP2	-1.18094	0.441065
YGL053W	PRM8	-1.168	0.445038
YBR294W	SUL1	-1.1587	0.447915
YGL258W	VEL1	-1.13623	0.454946
YAL062W	GDH3	-1.13583	0.455074
YOL156W	HXT11	-1.13472	0.455424
YCR010C	ADY2	-1.1325	0.456126
YGL256W	ADH4	-1.12713	0.457824
YDR178W	SDH4	-1.12633	0.458081
YDL174C	DLD1	-1.12626	0.458103
YHR092C	HXT4	-1.12346	0.458991
YLR395C	COX8	-1.11241	0.462521
YLR356W		-1.10297	0.465556
YLR345W		-1.09685	0.467537
YIL170W	HXT12	-1.07648	0.474185
YOR382W	FIT2	-1.07542	0.474533
YOR375C	GDH1	-1.04728	0.48388
YDR342C	HXT7	-1.04277	0.485396
YJR160C	MPH3	-1.03077	0.489449
YLR331C	JIP3	-1.02887	0.490093
YGR250C		-1.02875	0.490135
YLR351C	NIT3	-1.01666	0.494258
YER024W	YAT2	-1.01342	0.495372
YAL054C	ACS1	-1.01311	0.495478
YDR343C	HXT6	-1.01141	0.496062
YLR330W	CHS5	-1.00968	0.496656
YDR481C	PHO8	-1.00967	0.49666
YLR418C	CDC73	-1.00291	0.498991
YDL037C	BSC1	-1.00212	0.499267
YOR028C	CIN5	-1.00089	0.499692
YDL068W		-0.999154	0.500293
YJR094C	IME1	-0.999106	0.50031
YCLX09W		-0.995103	0.5017
YLR328W	NMA1	-0.985927	0.504901
YDR345C	HXT3	-0.983725	0.505672
YFL051C		-0.982317	0.506166
YJL223C	PAU1	-0.978796	0.507403
YLR370C	ARC18	-0.977452	0.507876
YOR386W	PHR1	-0.975265	0.508646
YJR103W	URA8	-0.974918	0.508769
YHR094C	HXT1	-0.974061	0.509071
YCR104W	PAU3	-0.963917	0.512663
YLR389C	STE23	-0.952208	0.516841
YHL050C		-0.950948	0.517292
YKL198C	PTK1	-0.950672	0.517391
YNL241C	ZWF1	-0.949737	0.517727
YNL203C		-0.945008	0.519427
YKL157W	APE2	-0.930406	0.52471
YOR092W	ECM3	-0.928336	0.525464
YJL219W	HXT9	-0.917315	0.529494
YHL048W	COS8	-0.915665	0.530099
YBR067C	TIP1	-0.91443	0.530553
YCRX06W		-0.907172	0.533229
YNL335W	DDI3	-0.905353	0.533902
YPL092W	SSU1	-0.900483	0.535707
YNR050C	LYS9	-0.883647	0.541996
YPR001W	CIT3	-0.881714	0.542722
YLR157C	ASP3-2	-0.881273	0.542888
YCR050C		-0.881031	0.542979
YNL052W	COX5A	-0.878336	0.543994
YLR335W	NUP2	-0.875087	0.545221
YJR077C	MIR1	-0.872322	0.546267
YBL039C	URA7	-0.869993	0.54715
YFL012W		-0.869265	0.547426
YLR379W		-0.868259	0.547807
YLR231C	BNA5	-0.868143	0.547852
YOR343C		-0.867319	0.548165
YGR146C		-0.867056	0.548265
YIR031C	DAL7	-0.865069	0.54902
YLR387C	REH1	-0.862157	0.550129
YLR423C	ATG17	-0.860806	0.550645
YAL061W	BDH2	-0.851837	0.554079
YKR051W		-0.845828	0.556391
YBR301W	DAN3	-0.844061	0.557073
YDL030W	PRP9	-0.843408	0.557325
YDL216C	RRI1	-0.843013	0.557478
YLR447C	VMA6	-0.841385	0.558108
YDR256C	CTA1	-0.837159	0.559745
YAR073W	IMD1	-0.833091	0.561325
YLR378C	SEC61	-0.833078	0.56133
YNL202W	SPS19	-0.832084	0.561717
YKL148C	SDH1	-0.830318	0.562405
YLR158C	ASP3-3	-0.825713	0.564203
YKL198C	PTK1	-0.822728	0.565372
YBL037W	APL3	-0.816611	0.567774
YNR001C	CIT1	-0.814031	0.56879
YER065C	ICL1	-0.81374	0.568905
YLR354C	TAL1	-0.812413	0.569429
YKL043W	PHD1	-0.809988	0.570386
YMR057C		-0.809134	0.570724
YMR011W	HXT2	-0.80492	0.572394
YGR091W	PRP31	-0.795234	0.57625
YKR069W	MET1	-0.793964	0.576757
YKL187C		-0.793936	0.576768
YMR037C	MSN2	-0.790644	0.578086
YNL101W	AVT4	-0.787992	0.57915
YGL162W	SUT1	-0.787848	0.579207
YGL158W	RCK1	-0.785942	0.579973
YHL046C		-0.78558	0.580119
YDR542W		-0.774724	0.5845
YGR249W	MGA1	-0.774002	0.584793
YBR222C	PCS60	-0.773026	0.585189
YLR348C	DIC1	-0.772949	0.58522
YLR081W	GAL2	-0.771002	0.58601
YDL026W		-0.770502	0.586213
YOR221C	MCT1	-0.768252	0.587129
YEL019C	MMS21	-0.764084	0.588827
YPR145W	ASN1	-0.760889	0.590133
YLL056C		-0.760238	0.590399
YLR155C	ASP3-1	-0.760134	0.590441
YLL062C	MHT1	-0.759049	0.590886
YML066C	SMA2	-0.758308	0.591189
YHL024W	RIM4	-0.755862	0.592192
YLR089C	ALT1	-0.754488	0.592757
YIL119C	RPI1	-0.7531	0.593327
YJR079W		-0.752485	0.59358
YLR414C		-0.751508	0.593982
YLR413W		-0.747122	0.595791
YJL108C	PRM10	-0.743922	0.597114
YJR010W	MET3	-0.743297	0.597373
YHL002W	HSE1	-0.741996	0.597911
YMR191W	SPG5	-0.741846	0.597974
YLR353W	BUD8	-0.741043	0.598307
YEL012W	UBC8	-0.740028	0.598728
YDR208W	MSS4	-0.73864	0.599304
YAL009W	SPO7	-0.737399	0.59982
YLR420W	URA4	-0.73688	0.600036
YDL214C	PRR2	-0.733633	0.601388
YCR102C		-0.732368	0.601915
YHR112C		-0.731801	0.602152
YGR067C		-0.731561	0.602252
YDR046C	BAP3	-0.731515	0.602271
YBL084C	CDC27	-0.730776	0.60258
YDL186W		-0.724198	0.605334
YLR359W	ADE13	-0.721887	0.606304
YFL061W	DDI2	-0.719204	0.607432
YHL047C	ARN2	-0.71664	0.608513
YKR087C	OMA1	-0.716582	0.608537
YCL025C	AGP1	-0.711788	0.610563
YPR204W		-0.711097	0.610855
YFL030W	AGX1	-0.709525	0.611521
YLL064C		-0.706486	0.612811
YNL134C		-0.702862	0.614352
YMR199W	CLN1	-0.702845	0.61436
YPR035W	GLN1	-0.700048	0.615552
YLR350W	ORM2	-0.698905	0.61604
YOL015W	IRC10	-0.693452	0.618373
YJR113C	RSM7	-0.69338	0.618403
YIL169C		-0.691104	0.61938
YFR030W	MET10	-0.688043	0.620695
YAL015C	NTG1	-0.686179	0.621498
YJR120W		-0.686002	0.621574
YMR276W	DSK2	-0.685136	0.621947
YMR095C	SNO1	-0.681527	0.623505
YGR094W	VAS1	-0.681305	0.623601
YBR068C	BAP2	-0.680993	0.623736
YLR372W	SUR4	-0.680809	0.623815
YNR056C	BIO5	-0.675591	0.626076
YNL047C	SLM2	-0.675396	0.62616
YHR214W		-0.674768	0.626433
YOR003W	YSP3	-0.670002	0.628506
YFL066C		-0.66984	0.628577
YDR503C	LPP1	-0.669005	0.62894
YOR010C	TIR2	-0.667546	0.629577
YHR050W	SMF2	-0.666411	0.630072
YDL042C	SIR2	-0.665134	0.63063
YKL171W		-0.662911	0.631603
YJL060W	BNA3	-0.659132	0.633259
YNR058W	BIO3	-0.658883	0.633369
YLL025W	PAU17	-0.657401	0.63402
YBL098W	BNA4	-0.65611	0.634587
YKR016W		-0.65557	0.634825
YHL031C	GOS1	-0.654867	0.635134
YOR384W	FRE5	-0.646331	0.638903
YDR395W	SXM1	-0.642173	0.640747
YEL060C	PRB1	-0.641478	0.641056
YDR069C	DOA4	-0.641381	0.641099
YBL030C	PET9	-0.639827	0.64179
YLR403W	SFP1	-0.635324	0.643796
YKL217W	JEN1	-0.635161	0.643869
YBL036C		-0.634068	0.644357
YLR421C	RPN13	-0.632289	0.645152
YLL055W	YCT1	-0.631074	0.645696
YML042W	CAT2	-0.63003	0.646163
YOR136W	IDH2	-0.622431	0.649575
YHR216W	IMD2	-0.622355	0.64961
YML132W	COS3	-0.621688	0.64991
YLR174W	IDP2	-0.619563	0.650868
YPL134C	ODC1	-0.6194	0.650941
YNL104C	LEU4	-0.617105	0.651978
YJR161C	COS5	-0.616969	0.652039
YHR176W	FMO1	-0.616617	0.652198
YNL173C	MDG1	-0.613873	0.65344
YDR351W	SBE2	-0.612285	0.65416
YNL196C	SLZ1	-0.611769	0.654394
YDR358W	GGA1	-0.608368	0.655938
YCR061W		-0.601492	0.659072
YJL046W		-0.599539	0.659965
YML054C	CYB2	-0.597618	0.660844
YMR320W		-0.597184	0.661043
YKR097W	PCK1	-0.596256	0.661468
YLR347C	KAP95	-0.595199	0.661953
YBL046W	PSY4	-0.595074	0.662011
YBR039W	ATP3	-0.593981	0.662512
YLR432W	IMD3	-0.591822	0.663505
YLR399C	BDF1	-0.591613	0.663601
YOR135C	IRC14	-0.589704	0.664479
YHR219W		-0.585677	0.666337
YAR066W		-0.584577	0.666845
YOR187W	TUF1	-0.583844	0.667184
YOR137C	SIA1	-0.583727	0.667238
YDL040C	NAT1	-0.582208	0.667941

## Sheet: BR-RFxBR-FupregulatedBR-RFday4
GENES UPREGULATED IN 4 DAY-OLD BR-RF COLONIES COMPARED TO BR-F COLONIES
ORF	Gene Name	average log2 fold change BR-RF/BR-F	RATIO(BR-RF/BR-F)
YOL153C		0.585769	1.50084
YIL076W	SEC28	0.586798	1.50191
YNR024W	MPP6	0.588107	1.50327
YJL190C	RPS22A	0.588492	1.50367
YGL189C	RPS26A	0.588915	1.50412
YDR450W	RPS18A	0.588933	1.50413
YGL102C		0.589184	1.5044
YNR025C		0.589567	1.50479
YHR187W	IKI1	0.591078	1.50637
YDL083C	RPS16B	0.591387	1.50669
YCR020C	PET18	0.593884	1.5093
YOL053W		0.596318	1.51185
YML026C	RPS18B	0.596425	1.51197
YOL035C		0.597438	1.51303
YNL111C	CYB5	0.599246	1.51492
YDR417C		0.59983	1.51554
YER164W	CHD1	0.601029	1.5168
YOL123W	HRP1	0.602863	1.51873
YBR117C	TKL2	0.602971	1.51884
YLR264W	RPS28B	0.604675	1.52064
YDR064W	RPS13	0.605933	1.52196
YIL065C	FIS1	0.606222	1.52227
YIL034C	CAP2	0.607083	1.52318
YHR196W	UTP9	0.608503	1.52468
YHR192W		0.611218	1.52755
YGR030C	POP6	0.612229	1.52862
YIL094C	LYS12	0.612455	1.52886
YHR140W		0.616856	1.53353
YOL151W	GRE2	0.61821	1.53497
YOR049C	RSB1	0.619834	1.5367
YMR326C		0.621174	1.53813
YAL049C		0.622401	1.53944
YIL110W	MNI1	0.624123	1.54127
YLR238W	FAR10	0.624436	1.54161
YOL112W	MSB4	0.627979	1.5454
YOL030W	GAS5	0.628612	1.54608
YCR023C		0.631339	1.549
YIL060W		0.632213	1.54994
YOR078W	BUD21	0.634078	1.55195
YJL026W	RNR2	0.634403	1.5523
YFL-TYA		0.634446	1.55234
YER074W	RPS24A	0.635469	1.55344
YMR230W	RPS10B	0.636465	1.55452
YOL001W	PHO80	0.638232	1.55642
YMR071C	TVP18	0.638522	1.55673
YMR121C	RPL15B	0.641004	1.55941
YLR198C		0.644099	1.56276
YIR024C		0.644318	1.563
YHR193C	EGD2	0.644631	1.56334
YPR065W	ROX1	0.645068	1.56381
YER032W	FIR1	0.646698	1.56558
YIL021W	RPB3	0.647023	1.56593
YBL074C	AAR2	0.648534	1.56757
YGL031C	RPL24A	0.651234	1.57051
YNL180C	RHO5	0.651338	1.57062
YDL061C	RPS29B	0.656196	1.57592
YIL066C	RNR3	0.660601	1.58074
YGR105W	VMA21	0.661965	1.58224
YOR238W		0.66287	1.58323
YOL058W	ARG1	0.666274	1.58697
YCR016W		0.666739	1.58748
YAL010C	MDM10	0.666844	1.5876
YBR134W		0.66715	1.58793
YGR102C		0.667881	1.58874
YGR043C	NQM1	0.669547	1.59057
YBR138C		0.671068	1.59225
YGR168C		0.672874	1.59425
YJL191W	RPS14B	0.675375	1.59701
YOR309C		0.677823	1.59972
YIL139C	REV7	0.678303	1.60026
YOR277C		0.678854	1.60087
YIL164C	NIT1	0.679368	1.60144
YBR089W		0.680145	1.6023
YOL011W	PLB3	0.682464	1.60488
YNL069C	RPL16B	0.682648	1.60508
YNL036W	NCE103	0.682878	1.60534
YOL159C		0.684379	1.60701
YOL076W	MDM20	0.684785	1.60746
YDR086C	SSS1	0.686764	1.60967
YJL177W	RPL17B	0.686802	1.60971
YGL028C	SCW11	0.687084	1.61003
YOR021C		0.690067	1.61336
YPL143W	RPL33A	0.691056	1.61446
YHR145C		0.691399	1.61485
YCL036W	GFD2	0.692307	1.61587
YOL054W	PSH1	0.692504	1.61609
YPR044C	OPI11	0.694409	1.61822
YLR075W	RPL10	0.698808	1.62316
YHR007C	ERG11	0.699232	1.62364
YDR418W	RPL12B	0.699643	1.6241
YJR097W	JJJ3	0.705311	1.6305
YIL051C	MMF1	0.705766	1.63101
YDR447C	RPS17B	0.708069	1.63362
YCR041W		0.708756	1.63439
YCR014C	POL4	0.709127	1.63481
YKL180W	RPL17A	0.709149	1.63484
YLR109W	AHP1	0.709513	1.63525
YMR126C	DLT1	0.710988	1.63692
YIL160C	POT1	0.712579	1.63873
YOL115W	PAP2	0.714732	1.64118
YOL141W	PPM2	0.715981	1.6426
YAL044C	GCV3	0.717063	1.64383
YIL112W	HOS4	0.717346	1.64416
YOL036W		0.717548	1.64438
YOL043C	NTG2	0.717701	1.64456
YNL301C	RPL18B	0.719025	1.64607
YIR022W	SEC11	0.719292	1.64637
YHR195W	NVJ1	0.723246	1.65089
YOR276W	CAF20	0.723633	1.65134
YHR087W	RTC3	0.723697	1.65141
YOL082W	ATG19	0.726323	1.65442
YOL044W	PEX15	0.727331	1.65557
YOR167C	RPS28A	0.730206	1.65888
YIL084C	SDS3	0.74272	1.67333
YJL188C	BUD19	0.745917	1.67704
YHL015W	RPS20	0.746706	1.67796
YIL020C	HIS6	0.746904	1.67819
YGR148C	RPL24B	0.746912	1.6782
YBR143C	SUP45	0.747514	1.6789
YER117W	RPL23B	0.748883	1.68049
YCR107W	AAD3	0.749481	1.68119
YJL136C	RPS21B	0.749945	1.68173
YHR203C	RPS4B	0.750782	1.6827
YLR076C		0.751773	1.68386
YOL080C	REX4	0.752092	1.68423
YHL001W	RPL14B	0.755189	1.68785
YLR062C	BUD28	0.759524	1.69293
YBR107C	IML3	0.763759	1.69791
YOR369C	RPS12	0.766295	1.7009
YIL127C		0.766449	1.70108
YBR197C		0.766912	1.70162
YNR007C	ATG3	0.770929	1.70637
YHR010W	RPL27A	0.771479	1.70702
YOL061W	PRS5	0.778924	1.71585
YDL099W	BUG1	0.779202	1.71618
YOL071W	EMI5	0.782301	1.71987
YIL114C	POR2	0.782473	1.72008
YAL002W	VPS8	0.783222	1.72097
YGR234W	YHB1	0.785553	1.72375
YOR182C	RPS30B	0.791524	1.7309
YOL073C		0.795418	1.73558
YCR030C	SYP1	0.795774	1.73601
YDR078C	SHU2	0.798215	1.73895
YHR191C	CTF8	0.800745	1.742
YOL081W	IRA2	0.808444	1.75132
YJR145C	RPS4A	0.815784	1.76025
YBL028C		0.819521	1.76482
YOL037C		0.823787	1.77005
YOL150C		0.824114	1.77045
YPR102C	RPL11A	0.833945	1.78255
YBR066C	NRG2	0.844855	1.79608
YOL052C	SPE2	0.846406	1.79802
YLR325C	RPL38	0.85324	1.80655
YFR031C-A	RPL2A	0.856782	1.81099
YOL094C	RFC4	0.856977	1.81124
YER056C-A	RPL34A	0.864	1.82008
YIL052C	RPL34B	0.867558	1.82457
YLR061W	RPL22A	0.868815	1.82616
YOL140W	ARG8	0.87178	1.82992
YOL149W	DCP1	0.874123	1.83289
YOL050C		0.880779	1.84137
YIR038C	GTT1	0.883549	1.84491
YIL069C	RPS24B	0.883596	1.84497
YOL108C	INO4	0.893501	1.85768
YOL083W		0.89933	1.8652
YOL091W	SPO21	0.89942	1.86532
YIL018W	RPL2B	0.899862	1.86589
YKR057W	RPS21A	0.90134	1.8678
YOL129W	VPS68	0.90241	1.86919
YDR471W	RPL27B	0.902491	1.86929
YIL016W	SNL1	0.905821	1.87361
YOL042W	NGL1	0.908641	1.87728
YBR116C		0.909839	1.87884
YEL033W	MTC7	0.916027	1.88691
YHR134W	WSS1	0.917838	1.88928
YGR154C	GTO1	0.922791	1.89578
YNL303W		0.930412	1.90582
YOL133W	HRT1	0.932384	1.90843
YDL136W	RPL35B	0.934863	1.91171
YIL116W	HIS5	0.938657	1.91674
YOL120C	RPL18A	0.939083	1.91731
YOL116W	MSN1	0.943332	1.92296
YOL127W	RPL25	0.946019	1.92655
YIL064W	SEE1	0.946122	1.92669
YOL158C	ENB1	0.946629	1.92736
YIL027C	KRE27	0.950457	1.93248
YOL144W	NOP8	0.951297	1.93361
YIR036C	IRC24	0.953024	1.93593
YNL302C	RPS19B	0.953041	1.93595
YOL146W	PSF3	0.962442	1.94861
YIL158W		0.965037	1.95211
YOL065C	INP54	0.973379	1.96343
YOL087C		0.980627	1.97332
YIL133C	RPL16A	0.981517	1.97454
YOL026C	MIM1	0.984159	1.97816
YOL099C		0.984921	1.97921
YOL092W		0.987686	1.983
YOL010W	RCL1	0.994112	1.99185
YIL161W		1.01649	2.02299
YGR153W		1.01853	2.02585
YOL142W	RRP40	1.04232	2.05954
YIL174W		1.04595	2.06473
YOL077C	BRX1	1.04882	2.06884
YIR040C		1.05403	2.07632
YOL018C	TLG2	1.05867	2.083
YOL012C	HTZ1	1.06109	2.08651
YIL053W	RHR2	1.06193	2.08772
YOL137W	BSC6	1.07141	2.10149
YOL088C	MPD2	1.07569	2.10773
YOL093W	TRM10	1.07833	2.11159
YOL068C	HST1	1.08478	2.12105
YOL005C	RPB11	1.0849	2.12124
YOL139C	CDC33	1.09493	2.13603
YOL125W	TRM13	1.10741	2.15458
YOL143C	RIB4	1.11735	2.16948
YOL052C-A	DDR2	1.12242	2.17712
YBR189W	RPS9B	1.12453	2.1803
YER062C	HOR2	1.127	2.18404
YOL059W	GPD2	1.13782	2.20048
YOL122C	SMF1	1.15372	2.22488
YOL041C	NOP12	1.16345	2.23992
YOL114C		1.18203	2.26896
YOL067C	RTG1	1.18893	2.27984
YOL069W	NUF2	1.20417	2.30405
YOL046C		1.21309	2.31833
YHR139C	SPS100	1.22955	2.34493
YOL038W	PRE6	1.26846	2.40905
YDR382W	RPP2B	1.27139	2.41393
YLR056W	ERG3	1.27373	2.41785
YAL026C	DRS2	1.27698	2.42331
YMR040W	YET2	1.31197	2.4828
YOL102C	TPT1	1.31948	2.49576
YOL147C	PEX11	1.34385	2.53829
YOL124C	TRM11	1.35346	2.55524
YOL039W	RPP2A	1.36974	2.58424
YOL107W		1.54452	2.91707
YOL101C	IZH4	1.60434	3.04056
YBL109W		1.6065	3.04512
YMR169C	ALD3	1.67512	3.19345
YPL081W	RPS9A	1.68091	3.20631
YIL162W	SUC2	1.69716	3.24261
YOR058C	ASE1	1.77754	3.4284
YOL040C	RPS15	1.79827	3.47803
YBR300C		2.06092	4.17253

## Sheet: BR-RFxBR-FupregulatedBR-Fday7
GENES UPREGULATED IN 7 DAY-OLD BR-F COLONIES COMPARED TO BR-RF COLONIES
ORF	Gene Name	average log2 fold change BR-F/BR-RF	RATIO(BR-F/BR-RF)
YHR009C		0.585905	1.50098
YOR047C	STD1	0.586373	1.50147
YBL052C	SAS3	0.58741	1.50255
YOR228C		0.58753	1.50267
YAR031W	PRM9	0.588939	1.50414
YDR052C	DBF4	0.589361	1.50458
YJL012C	VTC4	0.591106	1.5064
YLR177W		0.591307	1.50661
YBR046C	ZTA1	0.591426	1.50674
YBR179C	FZO1	0.592321	1.50767
YGR023W	MTL1	0.594668	1.51013
YKL146W	AVT3	0.596789	1.51235
YDR018C		0.596889	1.51245
YLR110C	CCW12	0.599837	1.51555
YKR066C	CCP1	0.601408	1.5172
YEL049W	PAU2	0.602484	1.51833
YPR150W		0.60507	1.52105
YMR303C	ADH2	0.607121	1.52322
YLR407W		0.607673	1.5238
YOR204W	DED1	0.609055	1.52526
YEL024W	RIP1	0.609533	1.52577
YLR037C	DAN2	0.609607	1.52584
YHR029C	YHI9	0.610066	1.52633
YBL111C		0.610116	1.52638
YBL036C		0.610401	1.52668
YPL281C	ERR2	0.611065	1.52739
YLR378C	SEC61	0.611118	1.52744
YDR091C	RLI1	0.611251	1.52758
YDR123C	INO2	0.612547	1.52896
YMR276W	DSK2	0.613121	1.52957
YGL050W	TYW3	0.61335	1.52981
YMR180C	CTL1	0.613679	1.53016
YBR286W	APE3	0.613702	1.53018
YJL034W	KAR2	0.613918	1.53041
YOR348C	PUT4	0.613951	1.53044
YNL220W	ADE12	0.614874	1.53142
YLR248W	RCK2	0.6155	1.53209
YMR086W		0.615644	1.53224
YLR090W	XDJ1	0.61577	1.53238
YDL023C		0.615969	1.53259
YPL078C	ATP4	0.616192	1.53282
YBR204C		0.616885	1.53356
YDL189W	RBS1	0.617496	1.53421
YLR447C	VMA6	0.617497	1.53421
YGL008C	PMA1	0.619702	1.53656
YBR247C	ENP1	0.620117	1.537
YGL187C	COX4	0.62113	1.53808
YDL095W	PMT1	0.621674	1.53866
YNL336W	COS1	0.621709	1.5387
YDR027C	VPS54	0.622383	1.53942
YNR045W	PET494	0.622399	1.53943
YBR218C	PYC2	0.62329	1.54038
YJL219W	HXT9	0.623295	1.54039
YDL105W	NSE4	0.624258	1.54142
YPR199C	ARR1	0.625417	1.54266
YCR073W-A	SOL2	0.627075	1.54443
YMR115W	MGR3	0.62769	1.54509
YKL035W	UGP1	0.62918	1.54669
YCR050C		0.629606	1.54714
YLR284C	ECI1	0.632133	1.54985
YJL098W	SAP185	0.634278	1.55216
YLR372W	SUR4	0.634941	1.55287
YPR156C	TPO3	0.636045	1.55406
YBL066C	SEF1	0.636745	1.55482
YLR225C		0.637472	1.5556
YKR087C	OMA1	0.638317	1.55651
YDL245C	HXT15	0.638781	1.55701
YNL117W	MLS1	0.639632	1.55793
YLR023C	IZH3	0.640089	1.55843
YIR030C	DCG1	0.640379	1.55874
YGL119W	ABC1	0.642351	1.56087
YJR161C	COS5	0.642891	1.56145
YDL181W	INH1	0.643601	1.56222
YLR354C	TAL1	0.64448	1.56318
YLR357W	RSC2	0.645126	1.56388
YOR089C	VPS21	0.645772	1.56458
YDL004W	ATP16	0.648743	1.5678
YBR135W	CKS1	0.650528	1.56974
YBR269C	FMP21	0.65073	1.56996
YHL032C	GUT1	0.651791	1.57112
YOR040W	GLO4	0.652907	1.57233
YDR003W	RCR2	0.656876	1.57667
YOR196C	LIP5	0.657578	1.57743
YER178W	PDA1	0.657613	1.57747
YIL119C	RPI1	0.658568	1.57852
YER172C	BRR2	0.660372	1.58049
YHR216W	IMD2	0.660963	1.58114
YBR090C		0.66105	1.58123
YLR423C	ATG17	0.661742	1.58199
YDR073W	SNF11	0.662632	1.58297
YLR327C	TMA10	0.663975	1.58444
YBR053C		0.664624	1.58516
YDL160C	DHH1	0.667845	1.5887
YMR039C	SUB1	0.668385	1.58929
YBL037W	APL3	0.668977	1.58994
YFR046C	CNN1	0.671214	1.59241
YOR065W	CYT1	0.67272	1.59408
YBL075C	SSA3	0.673471	1.59491
YJR008W		0.674515	1.59606
YCR102C		0.675181	1.5968
YHL050C		0.675208	1.59683
YBR169C	SSE2	0.676181	1.5979
YBR126C	TPS1	0.676552	1.59831
YHR219W		0.676758	1.59854
YKL109W	HAP4	0.677389	1.59924
YMR256C	COX7	0.678504	1.60048
YLR389C	STE23	0.678914	1.60093
YLL064C		0.67914	1.60118
YDL070W	BDF2	0.685166	1.60789
YCR041W		0.685531	1.60829
YJR074W	MOG1	0.686144	1.60898
YJR113C	RSM7	0.686405	1.60927
YER148W	SPT15	0.68805	1.6111
YKL044W		0.688442	1.61154
YNR058W	BIO3	0.688563	1.61168
YPL135W	ISU1	0.690077	1.61337
YLL052C	AQY2	0.690913	1.6143
YDR125C	ECM18	0.691553	1.61502
YKR075C		0.691857	1.61536
YKR051W		0.692304	1.61586
YNL037C	IDH1	0.693563	1.61727
YDR536W	STL1	0.69498	1.61886
YAL031C	GIP4	0.694997	1.61888
YMR101C	SRT1	0.695154	1.61906
YKL095W	YJU2	0.698015	1.62227
YNL305C		0.698436	1.62274
YNL241C	ZWF1	0.698537	1.62286
YFR016C		0.698725	1.62307
YDR247W	VHS1	0.699794	1.62427
YDL159W	STE7	0.700439	1.625
YGL062W	PYC1	0.700551	1.62513
YKL141W	SDH3	0.701297	1.62597
YDL005C	MED2	0.70366	1.62863
YGL085W		0.703757	1.62874
YDL084W	SUB2	0.705221	1.63039
YGL252C	RTG2	0.70933	1.63504
YAR014C	BUD14	0.711728	1.63776
YBR280C	SAF1	0.712591	1.63874
YMR105C	PGM2	0.714446	1.64085
YBR222C	PCS60	0.715074	1.64157
YBR242W		0.715495	1.64205
YGR183C	QCR9	0.715559	1.64212
YGR031W		0.715655	1.64223
YNL077W	APJ1	0.716732	1.64345
YBR241C		0.719446	1.64655
YBL107C		0.721791	1.64923
YCL035C	GRX1	0.722691	1.65026
YGR110W		0.726023	1.65407
YML090W		0.726165	1.65424
YGL146C		0.726433	1.65454
YNR071C		0.726493	1.65461
YOR394W	PAU21	0.726675	1.65482
YCR096C	HMRA2	0.726856	1.65503
YBR131W	CCZ1	0.727048	1.65525
YDL180W		0.728764	1.65722
YJL210W	PEX2	0.729431	1.65798
YNL142W	MEP2	0.730347	1.65904
YDL049C	KNH1	0.73157	1.66044
YBR147W	RTC2	0.732592	1.66162
YNL052W	COX5A	0.732641	1.66168
YPR138C	MEP3	0.733133	1.66225
YCL073C		0.734987	1.66438
YMR083W	ADH3	0.73652	1.66615
YLR427W	MAG2	0.739476	1.66957
YMR251W-A	HOR7	0.740241	1.67045
YOR226C	ISU2	0.74069	1.67097
YML039W		0.740846	1.67116
YML132W	COS3	0.74139	1.67179
YPR200C	ARR2	0.743154	1.67383
YKR049C	FMP46	0.744653	1.67557
YAL011W	SWC3	0.745506	1.67656
YJL152W		0.745812	1.67692
YKR058W	GLG1	0.747202	1.67853
YGL156W	AMS1	0.748639	1.68021
YFL059W	SNZ3	0.749289	1.68096
YDL214C	PRR2	0.750064	1.68187
YMR037C	MSN2	0.750514	1.68239
YNL104C	LEU4	0.750723	1.68264
YDR142C	PEX7	0.751597	1.68366
YLL025W	PAU17	0.751774	1.68386
YLL041C	SDH2	0.751813	1.68391
YHR094C	HXT1	0.753492	1.68587
YHR053C	CUP1-1	0.754482	1.68703
YPR145W	ASN1	0.755909	1.68869
YDR228C	PCF11	0.756459	1.68934
YMR084W		0.757848	1.69097
YBR083W	TEC1	0.758324	1.69152
YGR260W	TNA1	0.759418	1.69281
YOR010C	TIR2	0.75997	1.69346
YMR175W	SIP18	0.761065	1.69474
YDR160W	SSY1	0.76109	1.69477
YGL071W	AFT1	0.761498	1.69525
YHR179W	OYE2	0.761564	1.69533
YBL063W	KIP1	0.762058	1.69591
YDR077W	SED1	0.762427	1.69634
YDR508C	GNP1	0.763309	1.69738
YAL054C	ACS1	0.763316	1.69739
YDL054C	MCH1	0.764923	1.69928
YJR029W		0.765721	1.70022
YKR045C		0.765932	1.70047
YFL041W	FET5	0.766666	1.70133
YLR158C	ASP3-3	0.768697	1.70373
YFL032W		0.771529	1.70708
YDL047W	SIT4	0.771566	1.70712
YHR214W-A		0.773922	1.70991
YIR031C	DAL7	0.774592	1.71071
YLR356W		0.777801	1.71452
YGL179C	TOS3	0.781904	1.7194
YCL030C	HIS4	0.782634	1.72027
YIL170W	HXT12	0.784361	1.72233
YLR355C	ILV5	0.78507	1.72318
YKL198C	PTK1	0.786523	1.72491
YBR085W	AAC3	0.790566	1.72975
YJR027W		0.792572	1.73216
YGR124W	ASN2	0.793689	1.7335
YGL158W	RCK1	0.79464	1.73464
YDR096W	GIS1	0.794708	1.73473
YKL023W		0.795509	1.73569
YLR081W	GAL2	0.798069	1.73877
YJL079C	PRY1	0.799567	1.74058
YML054C	CYB2	0.800214	1.74136
YBR010W	HHT1	0.802269	1.74384
YHR092C	HXT4	0.802706	1.74437
YFR015C	GSY1	0.802951	1.74467
YLR259C	HSP60	0.802952	1.74467
YOR100C	CRC1	0.804059	1.74601
YLR350W	ORM2	0.805436	1.74767
YLR461W	PAU4	0.807523	1.7502
YAL060W	BDH1	0.808117	1.75092
YMR057C		0.812122	1.75579
YNL074C	MLF3	0.813347	1.75728
YLR152C		0.815177	1.75951
YLR370C	ARC18	0.815229	1.75958
YNL179C		0.818088	1.76307
YDR277C	MTH1	0.821789	1.7676
YBR008C	FLR1	0.821896	1.76773
YMR323W	ERR3	0.822379	1.76832
YGL256W	ADH4	0.822675	1.76868
YFR049W	YMR31	0.829507	1.77708
YHR161C	YAP1801	0.835877	1.78494
YBL030C	PET9	0.837708	1.78721
YEL012W	UBC8	0.83774	1.78725
YMR320W		0.840039	1.7901
YNL238W	KEX2	0.840336	1.79047
YHL002W	HSE1	0.840507	1.79068
YHR054C		0.842138	1.7927
YML040W		0.845264	1.79659
YAL062W	GDH3	0.845413	1.79678
YDL200C	MGT1	0.845591	1.797
YLR387C	REH1	0.847276	1.7991
YCL028W	RNQ1	0.847354	1.7992
YNL173C	MDG1	0.852819	1.80603
YJR160C	MPH3	0.855835	1.80981
YLR160C	ASP3-4	0.860975	1.81626
YIL176C		0.86255	1.81825
YOR062C		0.863657	1.81965
YAR033W	MST28	0.865131	1.82151
YLR379W		0.866887	1.82372
YHR213W		0.867565	1.82458
YLR420W	URA4	0.867938	1.82505
YPL224C	MMT2	0.871146	1.82912
YBL071C		0.871589	1.82968
YMR191W	SPG5	0.873763	1.83244
YNL101W	AVT4	0.874879	1.83385
YBL053W		0.877126	1.83671
YDR275W	BSC2	0.877536	1.83723
YDL222C	FMP45	0.877607	1.83732
YPR152C	URN1	0.878993	1.83909
YPR002W	PDH1	0.879108	1.83924
YNR001C	CIT1	0.881726	1.84258
YJR121W	ATP2	0.883017	1.84423
YOL161C		0.883494	1.84484
YDR033W	MRH1	0.886309	1.84844
YKR047W		0.889078	1.85199
YBR139W		0.890057	1.85325
YGR271W	SLH1	0.894659	1.85917
YCR097W	HMRA1	0.90194	1.86858
YMR030W	RSF1	0.903082	1.87006
YAL051W	OAF1	0.90446	1.87184
YMR046C		0.904467	1.87185
YEL019C	MMS21	0.904621	1.87205
YMR051C		0.905163	1.87276
YGR250C		0.905291	1.87292
YER067W		0.906196	1.8741
YDR529C	QCR7	0.908024	1.87647
YLR328W	NMA1	0.909505	1.8784
YGL248W	PDE1	0.915365	1.88605
YOR136W	IDH2	0.917796	1.88923
YKL171W		0.918259	1.88983
YFR018C		0.919859	1.89193
YGR019W	UGA1	0.920631	1.89294
YHR055C	CUP1-2	0.921819	1.8945
YLR403W	SFP1	0.924973	1.89865
YCL064C	CHA1	0.925452	1.89928
YJR103W	URA8	0.927046	1.90138
YBL029W		0.928057	1.90271
YNL093W	YPT53	0.928269	1.90299
YLR375W	STP3	0.929019	1.90398
YDR090C		0.93041	1.90582
YPL057C	SUR1	0.933005	1.90925
YBL005W-B		0.933555	1.90998
YKR016W		0.933606	1.91004
YGR243W	FMP43	0.937552	1.91528
YLR392C		0.942419	1.92175
YHL047C	ARN2	0.944092	1.92398
YMR095C	SNO1	0.945032	1.92523
YHL048W	COS8	0.945527	1.92589
YOR135C	IRC14	0.946261	1.92687
YML045W		0.948716	1.93015
YBL113C		0.948986	1.93051
YCR088W	ABP1	0.951335	1.93366
YBR287W		0.957552	1.94201
YMR136W	GAT2	0.960499	1.94598
YBR054W	YRO2	0.960618	1.94614
YLR330W	CHS5	0.960955	1.9466
YDL248W	COS7	0.962738	1.949
YMR096W	SNZ1	0.969423	1.95806
YJL216C		0.969647	1.95836
YBR012W-A		0.969705	1.95844
YLR042C		0.975557	1.9664
YLR157C	ASP3-2	0.978652	1.97062
YMR085W		0.979831	1.97223
YBL005W-A		0.984098	1.97808
YHR050W	SMF2	0.984415	1.97851
YLR155C	ASP3-1	0.984569	1.97872
YPR154W	PIN3	0.986335	1.98115
YCR037C	PHO87	0.987252	1.98241
YDR035W	ARO3	0.988203	1.98371
YPL171C	OYE3	0.988647	1.98432
YKR071C	DRE2	0.989141	1.985
YER175C	TMT1	0.989567	1.98559
YMR325W		0.989737	1.98582
YOR327C	SNC2	0.990713	1.98717
YMR011W	HXT2	0.998724	1.99823
YAR074C		1.0018	2.00249
YHR097C		1.00392	2.00544
YER024W	YAT2	1.00574	2.00797
YDR054C	CDC34	1.00699	2.00972
YPL262W	FUM1	1.00702	2.00976
YJL151C	SNA3	1.00858	2.01192
YBL101C	ECM21	1.01367	2.01904
YBR132C	AGP2	1.01484	2.02068
YKL198C	PTK1	1.01549	2.02158
YDL168W	SFA1	1.01883	2.02628
YOR335C	ALA1	1.01901	2.02653
YBR049C	REB1	1.0214	2.02989
YDR345C	HXT3	1.02202	2.03075
YDL013W	SLX5	1.02489	2.03481
YOR221C	MCT1	1.02494	2.03487
YDL139C	SCM3	1.02538	2.0355
YBR065C	ECM2	1.02758	2.0386
YFL051C		1.02997	2.04198
YFL031W	HAC1	1.03146	2.04409
YGR279C	SCW4	1.0367	2.05153
YDL025C		1.03967	2.05576
YJL153C	INO1	1.04955	2.06988
YJL217W	REE1	1.05198	2.07337
YNL203C		1.0558	2.07886
YDR343C	HXT6	1.06142	2.08698
YLR353W	BUD8	1.06355	2.09007
YNR050C	LYS9	1.06422	2.09104
YOR382W	FIT2	1.06557	2.09299
YAR073W	IMD1	1.07331	2.10426
YPR006C	ICL2	1.07773	2.11071
YBL112C		1.07786	2.1109
YBR009C	HHF1	1.07927	2.11296
YOR375C	GDH1	1.08335	2.11895
YHR162W		1.08451	2.12066
YNL190W		1.08566	2.12235
YDL079C	MRK1	1.08587	2.12265
YLR393W	ATP10	1.09113	2.13041
YBL067C	UBP13	1.09184	2.13146
YBR105C	VID24	1.09399	2.13463
YNL333W	SNZ2	1.105	2.15098
YJR028W		1.10636	2.15301
YBL100C		1.11263	2.1624
YDL037C	BSC1	1.11353	2.16374
YDL194W	SNF3	1.12297	2.17795
YOR092W	ECM3	1.12393	2.17941
YBR015C	MNN2	1.12463	2.18045
YCR033W	SNT1	1.1265	2.18328
YEL011W	GLC3	1.13327	2.19355
YPR127W		1.13605	2.19778
YML042W	CAT2	1.13782	2.20049
YBR145W	ADH5	1.13835	2.20128
YAL034C	FUN19	1.142	2.20687
YHL024W	RIM4	1.14706	2.21462
YLR348C	DIC1	1.15161	2.22162
YDR432W	NPL3	1.1582	2.23179
YJR026W		1.15896	2.23297
YJR152W	DAL5	1.15912	2.23321
YDR069C	DOA4	1.16072	2.23569
YAR010C		1.16339	2.23983
YJL116C	NCA3	1.17161	2.25263
YGR236C	SPG1	1.17866	2.26367
YJR048W	CYC1	1.1805	2.26656
YKR093W	PTR2	1.18276	2.27011
YCR091W	KIN82	1.19653	2.29188
YJR079W		1.19816	2.29447
YAR009C		1.20132	2.29949
YMR135C	GID8	1.20319	2.30249
YEL039C	CYC7	1.20454	2.30464
YGL255W	ZRT1	1.20851	2.31099
YPR192W	AQY1	1.21219	2.31689
YJR120W		1.21814	2.32646
YCR021C	HSP30	1.21828	2.3267
YJR077C	MIR1	1.21899	2.32783
YLR380W	CSR1	1.21999	2.32944
YBL099W	ATP1	1.22334	2.33487
YNL202W	SPS19	1.22527	2.33799
YBL045C	COR1	1.22695	2.34072
YNR064C		1.22779	2.34208
YLR351C	NIT3	1.23391	2.35204
YHR095W		1.23608	2.35558
YAL068C		1.24835	2.37569
YPL061W	ALD6	1.24981	2.3781
YFL011W	HXT10	1.25279	2.38301
YBR001C	NTH2	1.25644	2.38905
YDR148C	KGD2	1.25685	2.38973
YJR094C	IME1	1.26975	2.41119
YGR249W	MGA1	1.27039	2.41226
YOL156W	HXT11	1.27886	2.42648
YMR272C	SCS7	1.27972	2.42791
YKL148C	SDH1	1.29409	2.45223
YDR503C	LPP1	1.29636	2.45608
YBR101C	FES1	1.30009	2.46244
YBR039W	ATP3	1.30097	2.46395
YNL196C	SLZ1	1.30759	2.47528
YOR028C	CIN5	1.31259	2.48387
YPR025C	CCL1	1.315	2.48802
YIL169C		1.3195	2.49579
YNL194C		1.32379	2.50322
YKL217W	JEN1	1.33074	2.51532
YLR405W	DUS4	1.3341	2.52118
YBL033C	RIB1	1.34777	2.54519
YDR342C	HXT7	1.34838	2.54626
YHR214W		1.34985	2.54885
YPL092W	SSU1	1.35176	2.55224
YJL223C	PAU1	1.35301	2.55445
YDR088C	SLU7	1.35474	2.55751
YDL020C	RPN4	1.35641	2.56048
YFL030W	AGX1	1.36222	2.5708
YPL026C	SKS1	1.37325	2.59054
YKL062W	MSN4	1.37377	2.59147
YDR481C	PHO8	1.37857	2.60011
YJR148W	BAT2	1.38315	2.60837
YLR399C	BDF1	1.40541	2.64893
YBR267W	REI1	1.4082	2.65406
YDR534C	FIT1	1.41319	2.66326
YFR017C		1.41745	2.67113
YDR178W	SDH4	1.42405	2.68337
YCR008W	SAT4	1.42728	2.6894
YLR345W		1.43257	2.69927
YDL186W		1.43628	2.70621
YBR301W	DAN3	1.43949	2.71225
YDR497C	ITR1	1.44908	2.73034
YLR142W	PUT1	1.46176	2.75444
YAR066W		1.47963	2.78876
YMR081C	ISF1	1.49403	2.81674
YDR111C	ALT2	1.51218	2.85241
YLR332W	MID2	1.51581	2.8596
YAR068W		1.53304	2.89395
YLR395C	COX8	1.53572	2.89934
YPL201C	YIG1	1.53766	2.90323
YGR296W	YRF1-3	1.54493	2.91789
YBR151W	APD1	1.55777	2.94398
YHL046C		1.5597	2.94792
YCR104W	PAU3	1.61849	3.07053
YKR097W	PCK1	1.63116	3.09763
YGR294W		1.63644	3.10898
YBL039C	URA7	1.65759	3.15489
YPL111W	CAR1	1.65772	3.15518
YKL187C		1.67018	3.18254
YPR001W	CIT3	1.67271	3.18813
YHL021C		1.67478	3.19271
YPR124W	CTR1	1.67723	3.19813
YCL025C	AGP1	1.68327	3.21156
YGL117W		1.68662	3.21902
YER150W	SPI1	1.69531	3.23846
YAL061W	BDH2	1.7774	3.42808
YBR068C	BAP2	1.78161	3.4381
YGL162W	SUT1	1.79129	3.46125
YDR134C		1.8109	3.50861
YJL220W		1.90726	3.75097
YOR343C		1.92282	3.79162
YBR296C	PHO89	1.93779	3.83119
YIL172C		1.98053	3.94639
YPL265W	DIP5	1.99177	3.97725
YBR050C	REG2	2.02396	4.06698
YCR005C	CIT2	2.05359	4.15137
YCR010C	ADY2	2.12133	4.35095
YCLX09W		2.13409	4.38961
YLR377C	FBP1	2.22504	4.67523
YNR073C		2.42931	5.38638
YBR067C	TIP1	2.4606	5.50446
YDL174C	DLD1	2.46225	5.51076
YOR383C	FIT3	2.48804	5.61015
YGR287C		2.49857	5.65123
YLR411W	CTR3	2.60256	6.07365
YMR319C	FET4	2.6135	6.11987
YJL221C	FSP2	2.63243	6.2007
YBL015W	ACH1	2.66427	6.33907
YHL016C	DUR3	2.83267	7.12392
YNR002C	ATO2	2.96452	7.80565
YGR292W	MAL12	2.99131	7.95197
YOL157C		3.11795	8.68152
YDL247W	MPH2	3.26127	9.58829
YBR299W	MAL32	3.65207	12.5713
YBR298C	MAL31	3.821	14.133

## Sheet: BR-RFxBR-FupregulatedBR-RFday7
GENES UPREGULATED IN 7 DAY-OLD BR-RF COLONIES COMPARED TO BR-F COLONIES
ORF	Gene Name	average log2 fold change BR-F/BR-RF	RATIO(BR-F/BR-RF)
YDL114W		-3.93911	0.0651944
YFL055W	AGP3	-3.17592	0.11065
YLR056W	ERG3	-2.52259	0.17403
YLL057C	JLP1	-2.27635	0.20642
YIL166C		-2.19349	0.218622
YOL150C		-2.15266	0.224897
YLL056C		-2.14481	0.226125
YOL040C	RPS15	-2.07952	0.236593
YIL165C		-2.05623	0.240443
YOL064C	MET22	-1.98565	0.252499
YOL151W	GRE2	-1.98011	0.253471
YGR094W	VAS1	-1.96	0.257028
YIL163C		-1.93435	0.261639
YAL067C	SEO1	-1.9268	0.263012
YLL055W	YCT1	-1.77568	0.292057
YGR180C	RNR4	-1.74742	0.297835
YAL004W		-1.74215	0.298924
YLR061W	RPL22A	-1.72633	0.30222
YOL101C	IZH4	-1.72595	0.302298
YOL039W	RPP2A	-1.72288	0.302943
YNL301C	RPL18B	-1.71154	0.305333
YFR031C-A	RPL2A	-1.70347	0.307046
YOL077C	BRX1	-1.6502	0.318596
YIL018W	RPL2B	-1.62454	0.324314
YBR066C	NRG2	-1.60305	0.329181
YER056C-A	RPL34A	-1.59433	0.331177
YFR023W	PES4	-1.58124	0.334193
YJL026W	RNR2	-1.57355	0.33598
YGL157W		-1.55943	0.339285
YJR145C	RPS4A	-1.55914	0.339353
YOL127W	RPL25	-1.5526	0.340896
YJL043W		-1.54236	0.343325
YLR303W	MET17	-1.54216	0.343372
YOL139C	CDC33	-1.54099	0.343651
YGL039W		-1.53188	0.345826
YLR062C	BUD28	-1.52925	0.346458
YPL081W	RPS9A	-1.52052	0.34856
YMR326C		-1.50589	0.352113
YOL083W		-1.50056	0.353417
YNL302C	RPS19B	-1.49619	0.354488
YIL052C	RPL34B	-1.48123	0.358184
YPL250C	ICY2	-1.4732	0.360182
YOL093W	TRM10	-1.47024	0.360923
YPL223C	GRE1	-1.46075	0.363304
YDL083C	RPS16B	-1.45984	0.363534
YOL120C	RPL18A	-1.45708	0.364229
YOL147C	PEX11	-1.45244	0.365404
YOL041C	NOP12	-1.43291	0.370384
YLR325C	RPL38	-1.43013	0.371099
YDR223W	CRF1	-1.42786	0.371683
YGR096W	TPC1	-1.41109	0.376027
YDL082W	RPL13A	-1.40199	0.378407
YGR087C	PDC6	-1.39883	0.379235
YNL303W		-1.35506	0.39092
YJL188C	BUD19	-1.35124	0.391956
YOR293W	RPS10A	-1.34939	0.392457
YJL177W	RPL17B	-1.34554	0.393506
YKL153W		-1.33529	0.396311
YOL088C	MPD2	-1.33048	0.397637
YLR076C		-1.32966	0.397863
YER102W	RPS8B	-1.32858	0.398159
YDR382W	RPP2B	-1.32779	0.398378
YPL090C	RPS6A	-1.32176	0.400047
YIL074C	SER33	-1.3082	0.403826
YOL038W	PRE6	-1.30048	0.405991
YJL190C	RPS22A	-1.29589	0.407286
YLL061W	MMP1	-1.29533	0.407442
YOL153C		-1.29433	0.407726
YIR024C		-1.29101	0.408665
YOL026C	MIM1	-1.28894	0.409251
YGR168C		-1.28428	0.410576
YKR057W	RPS21A	-1.28051	0.411651
YHR007C	ERG11	-1.27602	0.412934
YIL064W	SEE1	-1.27032	0.414569
YDR450W	RPS18A	-1.2686	0.415062
YIL148W	RPL40A	-1.26832	0.415142
YOL122C	SMF1	-1.26825	0.415164
YMR015C	ERG5	-1.26379	0.416448
YOR096W	RPS7A	-1.26155	0.417095
YOL087C		-1.26064	0.417357
YOR049C	RSB1	-1.25673	0.418492
YOL069W	NUF2	-1.25359	0.419404
YOL129W	VPS68	-1.24498	0.421913
YGR148C	RPL24B	-1.24373	0.422279
YNL277W	MET2	-1.24307	0.422473
YOL092W		-1.24276	0.422562
YIL069C	RPS24B	-1.24244	0.422657
YHR203C	RPS4B	-1.24058	0.423202
YLR075W	RPL10	-1.23219	0.425671
YHL015W	RPS20	-1.21302	0.431363
YNL069C	RPL16B	-1.20412	0.434033
YER117W	RPL23B	-1.18647	0.439378
YOL149W	DCP1	-1.18477	0.439894
YPL079W	RPL21B	-1.1826	0.440556
YOL005C	RPB11	-1.18106	0.441028
YBR167C	POP7	-1.17787	0.442005
YNL191W	DUG3	-1.17702	0.442265
YJL047C	RTT101	-1.17515	0.442839
YGL031C	RPL24A	-1.16746	0.445206
YIL162W	SUC2	-1.16602	0.445649
YLR048W	RPS0B	-1.16419	0.446215
YGL022W	STT3	-1.16206	0.446875
YHL033C	RPL8A	-1.15802	0.448126
YML026C	RPS18B	-1.15375	0.449455
YOL073C		-1.15056	0.450449
YCL046W		-1.14214	0.453087
YOR167C	RPS28A	-1.14168	0.453232
YNL276C		-1.13789	0.454424
YOL094C	RFC4	-1.13416	0.455599
YDR418W	RPL12B	-1.13091	0.456628
YJL191W	RPS14B	-1.13088	0.456638
YIL133C	RPL16A	-1.12995	0.456932
YJL212C	OPT1	-1.12013	0.460053
YOL065C	INP54	-1.11865	0.460525
YML063W	RPS1B	-1.11592	0.461398
YPR102C	RPL11A	-1.1152	0.461626
YOL102C	TPT1	-1.11184	0.462703
YDR447C	RPS17B	-1.10853	0.463765
YIL158W		-1.10844	0.463796
YPL080C		-1.10838	0.463813
YIL164C	NIT1	-1.10782	0.463994
YIL088C	AVT7	-1.10678	0.464328
YJL091C	GWT1	-1.10472	0.464993
YOL042W	NGL1	-1.1044	0.465095
YDR417C		-1.10165	0.465984
YER126C	NSA2	-1.10075	0.466274
YJL189W	RPL39	-1.09043	0.46962
YHL001W	RPL14B	-1.08868	0.47019
YLL062C	MHT1	-1.08864	0.470203
YIR017C	MET28	-1.08769	0.470514
YKR094C	RPL40B	-1.08199	0.472378
YPL052W	OAZ1	-1.08116	0.472649
YPL131W	RPL5	-1.08069	0.472803
YMR242C	RPL20A	-1.07668	0.474119
YIL110W	MNI1	-1.07561	0.47447
YDR064W	RPS13	-1.06976	0.476399
YIL094C	LYS12	-1.06027	0.479542
YIL016W	SNL1	-1.05889	0.480002
YMR230W	RPS10B	-1.05799	0.480302
YIR036C	IRC24	-1.04622	0.484235
YPL198W	RPL7B	-1.04409	0.48495
YJR139C	HOM6	-1.038	0.487004
YLL045C	RPL8B	-1.03782	0.487063
YEL054C	RPL12A	-1.03276	0.488774
YDR025W	RPS11A	-1.03214	0.488983
YGR055W	MUP1	-1.03102	0.489364
YOL071W	EMI5	-1.0289	0.490084
YPR132W	RPS23B	-1.02742	0.490587
YOL052C-A	DDR2	-1.0263	0.490967
YPR069C	SPE3	-1.0237	0.491852
YJR123W	RPS5	-1.02228	0.492338
YIL066C	RNR3	-1.02074	0.492864
YOL143C	RIB4	-1.01922	0.493384
YKL125W	RRN3	-1.01919	0.493393
YIL076W	SEC28	-1.01682	0.494204
YER074W	RPS24A	-1.01517	0.494771
YKL006W	RPL14A	-1.01445	0.495015
YKL180W	RPL17A	-1.01337	0.495389
YGR153W		-1.01142	0.496058
YMR202W	ERG2	-1.00619	0.497859
YOL158C	ENB1	-1.00469	0.498379
YJL136C	RPS21B	-1.00458	0.498414
YOL081W	IRA2	-1.00137	0.499526
YIL161W		-1.00128	0.499558
YOR234C	RPL33B	-1.00081	0.499718
YOR230W	WTM1	-0.998991	0.50035
YGL102C		-0.990122	0.503435
YIR042C		-0.988417	0.504031
YHR010W	RPL27A	-0.988212	0.504102
YBR174C		-0.986306	0.504769
YLR150W	STM1	-0.982062	0.506256
YOL165C	AAD15	-0.980987	0.506633
YLL044W		-0.970872	0.510198
YLR238W	FAR10	-0.97073	0.510248
YIR026C	YVH1	-0.970342	0.510385
YIR022W	SEC11	-0.970101	0.51047
YOL159C		-0.968032	0.511203
YMR143W	RPS16A	-0.967465	0.511404
YNR007C	ATG3	-0.960613	0.513838
YGL135W	RPL1B	-0.956069	0.515459
YOL133W	HRT1	-0.951695	0.517025
YGR085C	RPL11B	-0.948704	0.518098
YJL049W		-0.946705	0.518816
YPR158W	CUR1	-0.943386	0.520011
YLL065W		-0.937236	0.522233
YOR243C	PUS7	-0.93683	0.52238
YGR234W	YHB1	-0.934632	0.523176
YLR333C	RPS25B	-0.933675	0.523523
YMR071C	TVP18	-0.93038	0.52472
YBL087C	RPL23A	-0.930378	0.524721
YGL089C	MF(ALPHA)2	-0.930241	0.524771
YJL030W	MAD2	-0.927284	0.525847
YIL020C	HIS6	-0.923476	0.527237
YML055W	SPC2	-0.923434	0.527252
YMR116C	ASC1	-0.922377	0.527639
YGR214W	RPS0A	-0.919935	0.528533
YIL124W	AYR1	-0.916095	0.529941
YNL067W	RPL9B	-0.915373	0.530207
YHR192W		-0.915077	0.530316
YHR190W	ERG9	-0.912428	0.53129
YPR044C	OPI11	-0.912369	0.531312
YGL030W	RPL30	-0.911986	0.531453
YOL050C		-0.90946	0.532384
YAL012W	CYS3	-0.908068	0.532898
YGR089W	NNF2	-0.905611	0.533806
YGR135W	PRE9	-0.903602	0.53455
YHR191C	CTF8	-0.899719	0.535991
YJR011C		-0.899491	0.536076
YOL107W		-0.898623	0.536399
YLR264W	RPS28B	-0.89708	0.536973
YLR198C		-0.895963	0.537388
YIL040W	APQ12	-0.888169	0.540299
YDR500C	RPL37B	-0.886915	0.540769
YDL099W	BUG1	-0.885825	0.541178
YHR181W	SVP26	-0.885737	0.541211
YOL043C	NTG2	-0.885439	0.541323
YGR088W	CTT1	-0.884953	0.541505
YLL060C	GTT2	-0.88452	0.541668
YJL060W	BNA3	-0.876408	0.544722
YCR020C	PET18	-0.873874	0.54568
YOL142W	RRP40	-0.872994	0.546012
YIL139C	REV7	-0.870185	0.547077
YGR175C	ERG1	-0.868761	0.547617
YJR156C	THI11	-0.868422	0.547746
YML018C		-0.866432	0.548502
YOL116W	MSN1	-0.865968	0.548678
YPL143W	RPL33A	-0.865051	0.549027
YGL076C	RPL7A	-0.861836	0.550252
YIL142W	CCT2	-0.858523	0.551517
YJR010W	MET3	-0.856777	0.552185
YMR009W	ADI1	-0.849511	0.554973
YIL062C	ARC15	-0.847407	0.555783
YIL053W	RHR2	-0.846106	0.556284
YML100W-A		-0.845767	0.556415
YER044C	ERG28	-0.845607	0.556476
YNL255C	GIS2	-0.839074	0.559002
YEL047C		-0.837686	0.55954
YOR361C	PRT1	-0.836731	0.559911
YML022W	APT1	-0.831199	0.562062
YHR193C	EGD2	-0.830795	0.562219
YLR086W	SMC4	-0.830719	0.562249
YOR133W	EFT1	-0.829184	0.562848
YGL189C	RPS26A	-0.828709	0.563033
YOL046C		-0.822793	0.565347
YKL056C	TMA19	-0.820499	0.566246
YGR170W	PSD2	-0.818957	0.566852
YOL123W	HRP1	-0.814949	0.568429
YER032W	FIR1	-0.813526	0.568989
YKL101W	HSL1	-0.810743	0.570088
YLR441C	RPS1A	-0.810666	0.570119
YMR152W	YIM1	-0.810292	0.570266
YOL010W	RCL1	-0.807239	0.571474
YGR066C		-0.807064	0.571544
YIR037W	HYR1	-0.805434	0.57219
YOL019W		-0.804403	0.572599
YGL103W	RPL28	-0.804036	0.572745
YIL116W	HIS5	-0.803657	0.572895
YDL136W	RPL35B	-0.803647	0.572899
YLR029C	RPL15A	-0.800367	0.574203
YLR043C	TRX1	-0.795249	0.576244
YCL059C	KRR1	-0.794111	0.576699
YKL156W	RPS27A	-0.793076	0.577112
YOL059W	GPD2	-0.789822	0.578416
YDR516C	EMI2	-0.788772	0.578837
YGR283C		-0.787455	0.579365
YDR252W	BTT1	-0.787064	0.579522
YLR456W		-0.783146	0.581098
YLR060W	FRS1	-0.782	0.58156
YIL160C	POT1	-0.781529	0.58175
YPL220W	RPL1A	-0.779602	0.582528
YER119C	AVT6	-0.779095	0.582732
YIL034C	CAP2	-0.77454	0.584575
YNR033W	ABZ1	-0.773414	0.585032
YIL103W	DPH1	-0.771938	0.58563
YAL027W	SAW1	-0.77158	0.585775
YOL062C	APM4	-0.771047	0.585992
YAL047C	SPC72	-0.770918	0.586044
YER009W	NTF2	-0.763657	0.589001
YGL137W	SEC27	-0.763139	0.589213
YCR029C		-0.763035	0.589255
YFR042W	KEG1	-0.759319	0.590775
YPL179W	PPQ1	-0.758232	0.59122
YGR290W		-0.752926	0.593399
YOL099C		-0.748058	0.595405
YOL003C	PFA4	-0.746583	0.596014
YEL003W	GIM4	-0.746121	0.596204
YNL096C	RPS7B	-0.745964	0.596269
YGL060W	YBP2	-0.744275	0.596968
YDR078C	SHU2	-0.743815	0.597158
YOL070C	NBA1	-0.737989	0.599574
YML106W	URA5	-0.734843	0.600883
YKL001C	MET14	-0.72861	0.603485
YDR424C	DYN2	-0.727694	0.603868
YJL139C	YUR1	-0.724536	0.605191
YOL097C	WRS1	-0.720847	0.606741
YOL044W	PEX15	-0.720837	0.606745
YIL114C	POR2	-0.720678	0.606812
YIL112W	HOS4	-0.720513	0.606882
YGL147C	RPL9A	-0.719587	0.607271
YOL068C	HST1	-0.716912	0.608398
YGR284C	ERV29	-0.716647	0.60851
YOL049W	GSH2	-0.714094	0.609588
YOR105W		-0.713426	0.60987
YOL067C	RTG1	-0.713271	0.609936
YJR013W	GPI14	-0.71301	0.610046
YOR212W	STE4	-0.711668	0.610614
YBR191W	RPL21A	-0.706623	0.612753
YKL069W		-0.705763	0.613118
YOR101W	RAS1	-0.705635	0.613172
YER062C	HOR2	-0.704606	0.61361
YNL251C	NRD1	-0.704352	0.613718
YOL082W	ATG19	-0.703562	0.614054
YIL043C	CBR1	-0.702633	0.61445
YMR072W	ABF2	-0.702065	0.614692
YPR103W	PRE2	-0.701179	0.615069
YGR155W	CYS4	-0.700546	0.615339
YAL026C	DRS2	-0.700456	0.615378
YOL061W	PRS5	-0.697573	0.616608
YBR048W	RPS11B	-0.692792	0.618655
YMR193C-A		-0.692632	0.618724
YOL012C	HTZ1	-0.692577	0.618747
YKL154W	SRP102	-0.689114	0.620235
YBR138C		-0.687755	0.620819
YML131W		-0.686419	0.621394
YML008C	ERG6	-0.685696	0.621706
YPL037C	EGD1	-0.682243	0.623196
YML073C	RPL6A	-0.681354	0.62358
YGR027C	RPS25A	-0.681316	0.623596
YOL144W	NOP8	-0.679461	0.624398
YOL053W		-0.679409	0.624421
YLR066W	SPC3	-0.676515	0.625675
YDR354W	TRP4	-0.676485	0.625688
YHR177W		-0.674838	0.626403
YGR102C		-0.671237	0.627968
YOR021C		-0.67107	0.628041
YGR098C	ESP1	-0.66913	0.628886
YLR388W	RPS29A	-0.668158	0.62931
YHR200W	RPN10	-0.668063	0.629351
YPR064W		-0.661096	0.632398
YHL003C	LAG1	-0.658041	0.633738
YPL192C	PRM3	-0.657713	0.633882
YJL093C	TOK1	-0.656277	0.634513
YNL113W	RPC19	-0.654416	0.635332
YBR181C	RPS6B	-0.654298	0.635384
YJR014W	TMA22	-0.652886	0.636007
YAR023C		-0.649459	0.637519
YNL207W	RIO2	-0.648613	0.637893
YJR093C	FIP1	-0.647822	0.638243
YHR012W	VPS29	-0.646709	0.638736
YOL111C	MDY2	-0.645111	0.639444
YER131W	RPS26B	-0.641046	0.641248
YIL035C	CKA1	-0.640969	0.641282
YOR016C	ERP4	-0.640427	0.641523
YBR294W	SUL1	-0.633063	0.644806
YGR144W	THI4	-0.632903	0.644878
YLR078C	BOS1	-0.631614	0.645454
YIL024C		-0.63127	0.645608
YGL105W	ARC1	-0.630515	0.645946
YLR169W		-0.62833	0.646925
YJR155W	AAD10	-0.62716	0.64745
YOL110W	SHR5	-0.626155	0.647901
YDR066C	RTR2	-0.624759	0.648528
YLR262C	YPT6	-0.623401	0.649139
YHR164C	DNA2	-0.621619	0.649941
YAR008W	SEN34	-0.620106	0.650623
YIL078W	THS1	-0.619099	0.651078
YGL145W	TIP20	-0.61298	0.653845
YBR037C	SCO1	-0.601533	0.659053
YOR241W	MET7	-0.596769	0.661233
YJL001W	PRE3	-0.596605	0.661308
YPL238C		-0.596465	0.661373
YOL113W	SKM1	-0.594863	0.662107
YGR208W	SER2	-0.592678	0.663111
YKL096W	CWP1	-0.592119	0.663368
YFL007W	BLM10	-0.591934	0.663453
YOR276W	CAF20	-0.589134	0.664742
YLR026C	SED5	-0.583756	0.667224
YAL059W	ECM1	-0.583704	0.667248
YNR003C	RPC34	-0.58211	0.667986

## Sheet: BR-RFxBR-SupregulatedBR-RFday4
GENES UPREGULATED IN 4 DAY-OLD BR-RF COLONIES COMPARED TO BR-S COLONIES
ORF	Gene Name	average log2 fold change BR-RF/BR-S	RATIO(BR-RF/BR-S)
YLR160C	ASP3-4	5.04333	32.9756
YLR157C	ASP3-2	4.96685	31.273
YLR155C	ASP3-1	4.75676	27.0351
YDL037C	BSC1	4.22051	18.6423
YLR158C	ASP3-3	3.29924	9.84396
YDL114W		3.22284	9.33625
YFL-TYA		2.80218	6.97491
YBL005W-A		2.64971	6.27543
YAR010C		2.47517	5.56032
YJR026W		2.45217	5.47237
YPL050C	MNN9	2.32255	5.00216
YBR012W-A		2.32216	5.00079
YBL101W-A		2.31378	4.97183
YMR046C		2.30362	4.93696
YML045W		2.25851	4.78497
YCL020W		2.23656	4.71273
YMR051C		2.23653	4.71264
YML040W		2.20961	4.6255
YJR028W		2.15922	4.46674
YML039W		2.13079	4.37958
YAR009C		2.03191	4.08947
YLR405W	DUS4	2.01833	4.05116
YCL069W	VBA3	2.00292	4.0081
YOL058W	ARG1	2.00103	4.00286
YFL-TYB		1.95215	3.8695
YBR152W	SPP381	1.93903	3.83447
YIL060W		1.88624	3.69672
YJR029W		1.84255	3.58643
YOL107W		1.80741	3.50014
YLR042C		1.74172	3.34433
YBL031W	SHE1	1.73277	3.32365
YHR145C		1.71996	3.29428
YOL101C	IZH4	1.7195	3.29322
YBR157C	ICS2	1.68166	3.20796
YDR366C		1.67578	3.19493
YAL065C-A		1.66606	3.17346
YHR214C-B		1.59809	3.02743
YPL058C	PDR12	1.59795	3.02713
YOL040C	RPS15	1.59685	3.02482
YMR045C		1.51479	2.85757
YJR027W		1.51345	2.85491
YJL153C	INO1	1.44875	2.72972
YCLX10C		1.42166	2.67894
YOL102C	TPT1	1.4141	2.66494
YOL140W	ARG8	1.39663	2.63287
YBL005W-B		1.39132	2.62319
YOL127W	RPL25	1.38632	2.61412
YOL143C	RIB4	1.3784	2.59981
YOL038W	PRE6	1.357	2.56151
YOL041C	NOP12	1.35364	2.55555
YOL088C	MPD2	1.31145	2.48191
YOL092W		1.29898	2.46056
YOL080C	REX4	1.29287	2.45014
YOL146W	PSF3	1.27584	2.42141
YOL044W	PEX15	1.25958	2.39427
YOL150C		1.25571	2.38784
YOL110W	SHR5	1.22383	2.33565
YOL042W	NGL1	1.20871	2.31131
YOL005C	RPB11	1.2045	2.30457
YDR515W	SLF1	1.19921	2.29613
YIL059C		1.19859	2.29515
YOL129W	VPS68	1.15527	2.22727
YIL063C	YRB2	1.14559	2.21236
YLR465C	BSC3	1.13847	2.20147
YOL059W	GPD2	1.13743	2.19988
YCR046C	IMG1	1.13662	2.19865
YOL142W	RRP40	1.12971	2.18815
YIL162W	SUC2	1.12522	2.18134
YOR315W	SFG1	1.11099	2.15993
YOL039W	RPP2A	1.11045	2.15913
YIL019W	FAF1	1.10428	2.14992
YGR066C		1.09827	2.14098
YIR034C	LYS1	1.08004	2.1141
YOL106W		1.07587	2.10799
YIL111W	COX5B	1.06163	2.08729
YOL099C		1.05935	2.08399
YOL077C	BRX1	1.05646	2.07982
YIL053W	RHR2	1.05199	2.07339
YER185W	PUG1	1.04936	2.06962
YOL094C	RFC4	1.04594	2.06471
YOL149W	DCP1	1.04592	2.06469
YOL028C	YAP7	1.04536	2.06389
YOL144W	NOP8	1.04219	2.05935
YMR173W	DDR48	1.01309	2.01823
YIL127C		1.01191	2.01657
YOL124C	TRM11	1.00846	2.01176
YMR050C		1.00483	2.00671
YLL057C	JLP1	1.00387	2.00537
YOL012C	HTZ1	0.992982	1.9903
YOL139C	CDC33	0.986933	1.98197
YIL117C	PRM5	0.986587	1.98149
YOL095C	HMI1	0.984309	1.97837
YOL031C	SIL1	0.979026	1.97113
YOL043C	NTG2	0.974154	1.96449
YIL016W	SNL1	0.971943	1.96148
YOL147C	PEX11	0.95984	1.94509
YOL097C	WRS1	0.955831	1.9397
YLR463C		0.95352	1.93659
YIL014C-A		0.952755	1.93557
YOL096C	COQ3	0.943685	1.92344
YOL069W	NUF2	0.933372	1.90973
YIL062C	ARC15	0.930982	1.90657
YOL126C	MDH2	0.929394	1.90448
YIL065C	FIS1	0.927813	1.90239
YER172C	BRR2	0.919474	1.89143
YOL087C		0.916006	1.88688
YNR007C	ATG3	0.915024	1.8856
YOL029C		0.912864	1.88278
YOL108C	INO4	0.911183	1.88059
YOL082W	ATG19	0.902732	1.8696
YOL050C		0.900168	1.86628
YGL027C	CWH41	0.898212	1.86375
YJL088W	ARG3	0.897256	1.86252
YOL032W	OPI10	0.888959	1.85184
YOL035C		0.888316	1.85101
YIL112W	HOS4	0.885257	1.84709
YOL135C	MED7	0.882136	1.8431
YOL093W	TRM10	0.880914	1.84154
YOL136C	PFK27	0.873329	1.83188
YCL019W		0.87011	1.8278
YIL123W	SIM1	0.867623	1.82465
YOL071W	EMI5	0.866881	1.82372
YOL064C	MET22	0.865347	1.82178
YEL076C		0.864069	1.82016
YOL137W	BSC6	0.862592	1.8183
YEL075W-A		0.861441	1.81685
YJR154W		0.857941	1.81245
YBR083W	TEC1	0.856959	1.81122
YJR145C	RPS4A	0.854337	1.80793
YOL104C	NDJ1	0.850949	1.80369
YIL161W		0.846914	1.79865
YIL010W	DOT5	0.846494	1.79813
YOR058C	ASE1	0.837494	1.78694
YHR149C	SKG6	0.836189	1.78533
YOL018C	TLG2	0.83377	1.78234
YOL151W	GRE2	0.8307	1.77855
YFL025C	BST1	0.829713	1.77733
YDR050C	TPI1	0.828219	1.77549
YOL010W	RCL1	0.825628	1.77231
YDR040C	ENA1	0.824232	1.77059
YEL075C		0.822734	1.76875
YOL111C	MDY2	0.816622	1.76128
YIL034C	CAP2	0.812528	1.75629
YOL116W	MSN1	0.812151	1.75583
YFR001W	LOC1	0.811588	1.75514
YDR038C	ENA5	0.80421	1.74619
YFR003C	YPI1	0.79875	1.73959
YGL039W		0.797122	1.73763
YIL133C	RPL16A	0.795615	1.73582
YOL061W	PRS5	0.794377	1.73433
YOL081W	IRA2	0.793925	1.73379
YNL333W	SNZ2	0.79376	1.73359
YER062C	HOR2	0.792075	1.73156
YDR382W	RPP2B	0.788759	1.72759
YIL074C	SER33	0.788593	1.72739
YHR191C	CTF8	0.785694	1.72392
YOL026C	MIM1	0.778844	1.71576
YHR208W	BAT1	0.778791	1.71569
YOL125W	TRM13	0.777125	1.71371
YHL049C		0.773227	1.70909
YOL036W		0.768967	1.70405
YLR462W		0.768618	1.70364
YIR026C	YVH1	0.759282	1.69265
YDR486C	VPS60	0.758166	1.69134
YBR009C	HHF1	0.755518	1.68824
YIL009W	FAA3	0.752636	1.68487
YER159C	BUR6	0.752354	1.68454
YOL053W		0.751405	1.68343
YOL133W	HRT1	0.749788	1.68155
YOL007C	CSI2	0.746922	1.67821
YOL073C		0.741829	1.6723
YML028W	TSA1	0.739631	1.66975
YCR044C	PER1	0.737323	1.66708
YOL134C		0.734235	1.66352
YBL112C		0.732188	1.66116
YNL117W	MLS1	0.726596	1.65473
YDR086C	SSS1	0.723122	1.65075
YBL113C		0.720825	1.64812
YHR144C	DCD1	0.714203	1.64058
YER181C		0.709176	1.63487
YFL064C		0.708249	1.63382
YCLX06C		0.706504	1.63185
YAL042W	ERV46	0.69581	1.61979
YOL070C	NBA1	0.694691	1.61854
YCR038C	BUD5	0.693744	1.61748
YMR096W	SNZ1	0.69365	1.61737
YCL037C	SRO9	0.691498	1.61496
YOL003C	PFA4	0.690262	1.61358
YDR274C		0.689288	1.61249
YIL027C	KRE27	0.689189	1.61238
YOL062C	APM4	0.688348	1.61144
YMR120C	ADE17	0.686953	1.60988
YIL076W	SEC28	0.682084	1.60446
YOL054W	PSH1	0.676735	1.59852
YOL148C	SPT20	0.674605	1.59616
YHR199C		0.671934	1.59321
YLR053C		0.669587	1.59062
YNL180C	RHO5	0.666538	1.58726
YIL064W	SEE1	0.665654	1.58629
YHR200W	RPN10	0.663456	1.58387
YIL124W	AYR1	0.662652	1.58299
YPL177C	CUP9	0.661584	1.58182
YIL116W	HIS5	0.660879	1.58105
YER189W		0.657773	1.57765
YER043C	SAH1	0.657669	1.57753
YOL001W	PHO80	0.656879	1.57667
YIR004W	DJP1	0.656714	1.57649
YPL163C	SVS1	0.655721	1.5754
YFL068W		0.654892	1.5745
YDR140W	MTQ2	0.654521	1.57409
YBR141C		0.654295	1.57385
YOL138C	RTC1	0.653719	1.57322
YIL021W	RPB3	0.653675	1.57317
YOL112W	MSB4	0.651541	1.57085
YIL077C		0.650773	1.57001
YOL052C	SPE2	0.649483	1.56861
YCR084C	TUP1	0.649302	1.56841
YOL002C	IZH2	0.648548	1.56759
YOL065C	INP54	0.647177	1.5661
YER032W	FIR1	0.64701	1.56592
YIL052C	RPL34B	0.646591	1.56546
YIL061C	SNP1	0.644607	1.56331
YCL018W	LEU2	0.642524	1.56106
YEL074W		0.642017	1.56051
YGR065C	VHT1	0.640728	1.55912
YHR193C	EGD2	0.639824	1.55814
YIL018W	RPL2B	0.638138	1.55632
YIL113W	SDP1	0.637545	1.55568
YHL013C	OTU2	0.636333	1.55437
YOL033W	MSE1	0.636243	1.55428
YIL070C	MAM33	0.634839	1.55276
YOR344C	TYE7	0.634396	1.55229
YAR007C	RFA1	0.633113	1.55091
YNL036W	NCE103	0.629412	1.54693
YIR022W	SEC11	0.627865	1.54528
YOL013C	HRD1	0.627659	1.54506
YGR057C	LST7	0.627504	1.54489
YHR201C	PPX1	0.627126	1.54449
YOL019W		0.626792	1.54413
YOL049W	GSH2	0.625974	1.54325
YDL001W	RMD1	0.625645	1.5429
YIR033W	MGA2	0.625479	1.54272
YIL020C	HIS6	0.624305	1.54147
YDR497C	ITR1	0.621133	1.53808
YML043C	RRN11	0.620935	1.53787
YPR203W		0.620102	1.53698
YIL160C	POT1	0.618195	1.53495
YOL153C		0.618144	1.5349
YIR024C		0.617916	1.53466
YGL189C	RPS26A	0.616849	1.53352
YHL015W	RPS20	0.615099	1.53166
YHR203C	RPS4B	0.613062	1.5295
YOL122C	SMF1	0.610797	1.5271
YDR383C	NKP1	0.610317	1.52659
YCR045C		0.609817	1.52607
YDL154W	MSH5	0.609553	1.52579
YHR018C	ARG4	0.603565	1.51947
YIL156W	UBP7	0.601983	1.5178
YOL105C	WSC3	0.601548	1.51734
YNL228W		0.600938	1.5167
YOL076W	MDM20	0.600883	1.51664
YIL139C	REV7	0.598944	1.51461
YDR098C	GRX3	0.598403	1.51404
YAL035W	FUN12	0.598294	1.51393
YOR348C	PUT4	0.596934	1.5125
YBR275C	RIF1	0.596884	1.51245
YOL067C	RTG1	0.596004	1.51152
YLR303W	MET17	0.595776	1.51128
YOL009C	MDM12	0.595037	1.51051
YNL170W		0.593715	1.50913
YHR190W	ERG9	0.59062	1.50589
YIL142W	CCT2	0.589864	1.5051
YDL099W	BUG1	0.589643	1.50487
YCR041W		0.586262	1.50135
YIL069C	RPS24B	0.58561	1.50067
YHR219W		0.58532	1.50037

## Sheet: BR-RFxBR-SupregulatedBR-Sday4
GENES UPREGULATED IN 4 DAY-OLD BR-S COLONIES COMPARED TO BR-RF COLONIES
ORF	Gene Name	average log2 fold change BR-RF/BR-S	RATIO(BR-RF/BR-S)
YPL272C		-2.51728	0.174672
YLR331C	JIP3	-2.32477	0.199606
YLR332W	MID2	-1.76463	0.294302
YNL144C		-1.70431	0.306869
YDL218W		-1.66525	0.31529
YGR236C	SPG1	-1.51793	0.349186
YBR101C	FES1	-1.51171	0.350696
YGR142W	BTN2	-1.4718	0.360532
YLR330W	CHS5	-1.4245	0.372548
YER150W	SPI1	-1.38416	0.383111
YCR021C	HSP30	-1.38306	0.383404
YLR379W		-1.37594	0.385301
YOR028C	CIN5	-1.33995	0.395035
YBR298C	MAL31	-1.30087	0.40588
YLR345W		-1.26674	0.415598
YDR033W	MRH1	-1.23852	0.423807
YNL006W	LST8	-1.22903	0.426605
YDR258C	HSP78	-1.22868	0.426707
YLR142W	PUT1	-1.22667	0.427302
YHR139C	SPS100	-1.21787	0.429917
YLR286C	CTS1	-1.18238	0.440624
YCL049C		-1.1806	0.441168
YGL063W	PUS2	-1.15197	0.450011
YDL079C	MRK1	-1.14782	0.451308
YER103W	SSA4	-1.14391	0.452533
YAR068W		-1.13453	0.455484
YDL024C	DIA3	-1.13109	0.456571
YLR348C	DIC1	-1.12427	0.458735
YHR214W-A		-1.12177	0.459531
YLR380W	CSR1	-1.11908	0.460386
YLR420W	URA4	-1.11719	0.460991
YGR211W	ZPR1	-1.10298	0.465555
YBR287W		-1.10137	0.466074
YNL077W	APJ1	-1.09316	0.468732
YGL012W	ERG4	-1.08511	0.471355
YDL168W	SFA1	-1.06124	0.479218
YPR149W	NCE102	-1.05406	0.481612
YKL103C	LAP4	-1.05147	0.482476
YLR378C	SEC61	-1.0408	0.48606
YKL198C	PTK1	-1.04062	0.48612
YER061C	CEM1	-1.03802	0.486996
YPL171C	OYE3	-1.03467	0.488127
YHR054C		-1.01128	0.496105
YHR097C		-1.00324	0.498878
YLR136C	TIS11	-1.00091	0.499684
YLR427W	MAG2	-0.994298	0.50198
YOR092W	ECM3	-0.991152	0.503076
YLR328W	NMA1	-0.989186	0.503762
YFL011W	HXT10	-0.988584	0.503972
YKL198C	PTK1	-0.972081	0.50977
YGR138C	TPO2	-0.970544	0.510314
YLR390W-A	CCW14	-0.968788	0.510935
YDL223C	HBT1	-0.962872	0.513035
YLR372W	SUR4	-0.962361	0.513216
YLR370C	ARC18	-0.956723	0.515226
YCR102C		-0.952799	0.516629
YHL036W	MUP3	-0.949375	0.517857
YGL156W	AMS1	-0.948122	0.518307
YJL155C	FBP26	-0.945585	0.519219
YBR210W	ERV15	-0.942774	0.520232
YOR047C	STD1	-0.939331	0.521475
YHR216W	IMD2	-0.93882	0.521659
YDL174C	DLD1	-0.932082	0.524102
YBR054W	YRO2	-0.925385	0.52654
YLR356W		-0.916786	0.529688
YGR271W	SLH1	-0.913675	0.530831
YNL195C		-0.911519	0.531625
YNR072W	HXT17	-0.908109	0.532883
YGL166W	CUP2	-0.906254	0.533569
YAL008W	FUN14	-0.903194	0.534701
YAL058W	CNE1	-0.900339	0.535761
YKL062W	MSN4	-0.899874	0.535934
YDL245C	HXT15	-0.89524	0.537658
YMR110C	HFD1	-0.894533	0.537921
YDL129W		-0.885444	0.541321
YNL190W		-0.881283	0.542884
YLR418C	CDC73	-0.879134	0.543694
YLR217W		-0.875404	0.545101
YFL052W		-0.874828	0.545319
YLR407W		-0.873838	0.545693
YKL201C	MNN4	-0.870281	0.54704
YLR375W	STP3	-0.863595	0.549581
YKL026C	GPX1	-0.861908	0.550224
YKR071C	DRE2	-0.858465	0.551539
YLR164W		-0.857039	0.552084
YML118W	NGL3	-0.855144	0.55281
YHL041W		-0.854718	0.552973
YPL230W	USV1	-0.852442	0.553846
YPR010C	RPA135	-0.852083	0.553984
YIL045W	PIG2	-0.851409	0.554243
YGL215W	CLG1	-0.851035	0.554387
YLR432W	IMD3	-0.846812	0.556012
YLR389C	STE23	-0.845754	0.55642
YMR135C	GID8	-0.839957	0.55866
YOL155C	HPF1	-0.839793	0.558724
YGR038W	ORM1	-0.835106	0.560542
YLR387C	REH1	-0.829846	0.562589
YNL093W	YPT53	-0.828888	0.562963
YPL106C	SSE1	-0.827582	0.563473
YDL247W	MPH2	-0.82126	0.565947
YLR354C	TAL1	-0.819266	0.56673
YGR036C	CAX4	-0.814843	0.56847
YLL061W	MMP1	-0.812831	0.569264
YCR007C		-0.811533	0.569776
YMR186W	HSC82	-0.809134	0.570724
YPL089C	RLM1	-0.80586	0.572021
YAR073W	IMD1	-0.801153	0.57389
YJL159W	HSP150	-0.797719	0.575258
YLR081W	GAL2	-0.796823	0.575615
YLR339C		-0.793394	0.576985
YLR431C	ATG23	-0.791697	0.577664
YHR096C	HXT5	-0.789503	0.578543
YGR289C	MAL11	-0.788681	0.578873
YNL173C	MDG1	-0.784317	0.580627
YDR345C	HXT3	-0.784098	0.580715
YDL234C	GYP7	-0.780389	0.58221
YDL032W		-0.777604	0.583335
YLR395C	COX8	-0.776432	0.583809
YMR188C	MRPS17	-0.776036	0.583969
YGL253W	HXK2	-0.775731	0.584092
YFL054C		-0.768362	0.587083
YPL126W	NAN1	-0.766081	0.588013
YDR343C	HXT6	-0.765638	0.588193
YLR350W	ORM2	-0.764965	0.588468
YLR412W	BER1	-0.76272	0.589384
YBR158W	AMN1	-0.762691	0.589396
YLL026W	HSP104	-0.759959	0.590513
YGL062W	PYC1	-0.754897	0.592589
YLR194C		-0.753297	0.593246
YDR055W	PST1	-0.75148	0.593994
YGL256W	ADH4	-0.750944	0.594215
YDR256C	CTA1	-0.734282	0.601117
YCR008W	SAT4	-0.733391	0.601489
YGR230W	BNS1	-0.732635	0.601804
YBR299W	MAL32	-0.73186	0.602127
YLR381W	CTF3	-0.731816	0.602145
YOR032C	HMS1	-0.729878	0.602955
YDR277C	MTH1	-0.720467	0.606901
YLR089C	ALT1	-0.719632	0.607252
YKL201C	MNN4	-0.718906	0.607558
YLR056W	ERG3	-0.715409	0.609032
YHR039C	MSC7	-0.712857	0.610111
YEL060C	PRB1	-0.709655	0.611466
YBR296C	PHO89	-0.708267	0.612055
YLR377C	FBP1	-0.707766	0.612267
YLR421C	RPN13	-0.704706	0.613568
YPL224C	MMT2	-0.699883	0.615622
YJL020C	BBC1	-0.698316	0.616291
YOR100C	CRC1	-0.698202	0.61634
YBL075C	SSA3	-0.697387	0.616688
YMR191W	SPG5	-0.692407	0.61882
YDR342C	HXT7	-0.691445	0.619233
YDR438W	THI74	-0.690057	0.619829
YLR439W	MRPL4	-0.68966	0.62
YOL156W	HXT11	-0.689175	0.620209
YPR001W	CIT3	-0.686262	0.621462
YMR056C	AAC1	-0.684641	0.622161
YMR155W		-0.684099	0.622395
YLL062C	MHT1	-0.681682	0.623438
YLR351C	NIT3	-0.680881	0.623784
YAR075W		-0.680603	0.623904
YBR068C	BAP2	-0.680335	0.62402
YDR111C	ALT2	-0.67682	0.625543
YER152C		-0.676216	0.625804
YIL170W	HXT12	-0.67607	0.625868
YLR340W	RPP0	-0.674869	0.626389
YPR086W	SUA7	-0.672949	0.627223
YGL184C	STR3	-0.672644	0.627356
YBR025C	OLA1	-0.670935	0.628099
YDR538W	PAD1	-0.670419	0.628324
YLR414C		-0.670176	0.62843
YDL179W	PCL9	-0.668382	0.629212
YJL079C	PRY1	-0.666897	0.62986
YPL057C	SUR1	-0.666733	0.629932
YJL012C	VTC4	-0.66609	0.630212
YLR360W	VPS38	-0.66521	0.630597
YBL049W	MOH1	-0.661799	0.63209
YBR202W	MCM7	-0.659726	0.632999
YPL274W	SAM3	-0.656659	0.634346
YLR359W	ADE13	-0.654105	0.63547
YHR140W		-0.651285	0.636713
YFR015C	GSY1	-0.649421	0.637536
YJR046W	TAH11	-0.64853	0.63793
YLR459W	GAB1	-0.646737	0.638723
YEL072W	RMD6	-0.643303	0.640246
YHR094C	HXT1	-0.642005	0.640822
YDR151C	CTH1	-0.638238	0.642497
YEL070W	DSF1	-0.635858	0.643558
YKL149C	DBR1	-0.634606	0.644117
YGR180C	RNR4	-0.634027	0.644375
YML123C	PHO84	-0.633257	0.644719
YDR171W	HSP42	-0.631137	0.645667
YNR073C		-0.629807	0.646263
YGL096W	TOS8	-0.629286	0.646496
YER096W	SHC1	-0.62843	0.64688
YMR316W	DIA1	-0.627648	0.647231
YMR136W	GAT2	-0.625458	0.648214
YJL214W	HXT8	-0.623229	0.649216
YDR357C		-0.62276	0.649427
YBR014C	GRX7	-0.619298	0.650988
YOR107W	RGS2	-0.61895	0.651145
YLR411W	CTR3	-0.617681	0.651717
YLR435W	TSR2	-0.613682	0.653526
YGL165C		-0.609032	0.655636
YER020W	GPA2	-0.608652	0.655809
YBR249C	ARO4	-0.6069	0.656606
YHR078W		-0.605577	0.657208
YBR053C		-0.594142	0.662438
YMR316C-A		-0.593247	0.66285
YPL026C	SKS1	-0.593153	0.662892
YGL162W	SUT1	-0.591798	0.663515
YNL074C	MLF3	-0.591293	0.663748
YJL066C	MPM1	-0.589548	0.664551
YLR447C	VMA6	-0.588187	0.665178
YDL123W	SNA4	-0.587608	0.665445
YMR243C	ZRC1	-0.587468	0.66551
YDL020C	RPN4	-0.587066	0.665695
YNL238W	KEX2	-0.584881	0.666704
YJR045C	SSC1	-0.583782	0.667212
YPL135W	ISU1	-0.582527	0.667793

[truncated: 2 more sheets: BR-RFxBR-SupregulatedBR-RFday7, BR-RFxBR-SupregulatedBR-Sday7]
